# Supplementary material for: Post-Marketing Safety of mRNA Vaccines: A Real-World Study Integrating Literature Case Reports and Vaccine Adverse Event Reporting System
Source: Vaccines (Basel). 2026 Jun 12;14(6):524. doi: 10.3390/vaccines14060524 (PMC13308135; doi:10.3390/vaccines14060524)
Supplement: Supplementary file 1 [file vaccines-14-00524-s001.zip]

Archive with 19 entries (19 files):
- Table S1.pdf
- Table S10.pdf
- Table S11.pdf
- Table S12.pdf
- Table S13.pdf
- Table S14.pdf
- Table S15.pdf
- Table S16.pdf
- Table S17.pdf
- Table S18.pdf
- Table S19.pdf
- Table S2.pdf
- Table S3.pdf
- Table S4.pdf
- Table S5.pdf
- Table S6.pdf
- Table S7.pdf
- Table S8.xlsx
- Table S9.pdf
