# Supplementary material for: Post-Marketing Safety of mRNA Vaccines: A Real-World Study Integrating Literature Case Reports and Vaccine Adverse Event Reporting System
Source: Vaccines (Basel). 2026 Jun 12;14(6):524. doi: 10.3390/vaccines14060524 (PMC13308135; doi:10.3390/vaccines14060524)
Supplement: Supplementary file 1 [file vaccines-14-00524-s001.zip › Table S8.xlsx]

## Sheet: Catalogue
Table S8	All positive PTs of mRNA vaccines in VAERS
Table S8-1	All positive PTs of Comirnaty in VAERS
Table S8-2	All positive PTs of Spikevax in VAERS
Table S8-3	All positive PTs of mRESVIA in VAERS
Table S8-4	All positive PTs of MNEXSPIKE in VAERS
Table S8-5	All positive PTs of Comirnaty Bivalent in VAERS
Table S8-6	All positive PTs of Spikevax Bivalent in VAERS
Table S8-7	All positive PTs of Monovalent mRNA vaccines in VAERS
Table S8-8	All positive PTs of Bivalent mRNA vaccines in VAERS
Table S8-9	All positive PTs of All mRNA vaccines in VAERS

## Sheet: Table S8-1
PT	SOC	SOC.CODE	PT.CODE	n	ROR	ROR025	ROR975	ROR_Signal	IC	EIC	VIC	IC025	IC975	IC_Signal	target_vaccine_target_PT_count	all_vaccine_target_PT_count	target_PT_incidence[target_PT_incidence=target_vaccine_target_PT_count/all_vaccines_target_PT_count]
Abdominal distension	Gastrointestinal disorders	10017947	10000060	2324	1.23243344719252	1.15750618219448	1.31221087638532	Y	0.13442298374182	0.134003342913349	0.00141373870791888	0.0592235500227055	0.209622417460935	Y	2324	4010	0.579551
Abdominal pain	Gastrointestinal disorders	10017947	10000081	11959	1.36889861827446	1.33036639145998	1.40854687786969	Y	0.195688311173853	0.195598361751406	0.000278875155770236	0.162289200061715	0.229087422285991	Y	11959	19777	0.604692
Abdominal pain lower	Gastrointestinal disorders	10017947	10000084	1386	1.44430597236579	1.32640453990726	1.57268742608295	Y	0.226269733207995	0.22545140486351	0.00242735062417775	0.127733432807021	0.324806033608969	Y	1386	2244	0.617647
Abdominal pain upper	Gastrointestinal disorders	10017947	10000087	9542	1.08775936282157	1.05569999738676	1.12079230305475	Y	0.0558526933885517	0.0557642702928579	0.000337423675842385	0.0191145020426302	0.0925908847344731	Y	9542	17386	0.548832
Abortion early	Pregnancy, puerperium and perinatal conditions	10036585	10052846	22	19.6675197151471	2.65094832899509	145.914323381901	Y	0.857284814259858	0.750433193606134	0.177217619049489	0.0153403527910781	1.69922927572864	Y	22	23	0.956522
Abortion missed	Pregnancy, puerperium and perinatal conditions	10036585	10000230	143	2.60901288705282	1.88612276500185	3.60896351558592	Y	0.496323987736807	0.484795000963888	0.0252378567598917	0.178595444732615	0.814052530740999	Y	143	192	0.744792
Abortion spontaneous	Pregnancy, puerperium and perinatal conditions	10036585	10000234	2774	2.3495680188277	2.18877456700115	2.52217380370129	Y	0.456038547190857	0.455469346195842	0.00129295044218961	0.384123307020512	0.527953787361202	Y	2774	3830	0.724282
Acquired haemophilia	Blood and lymphatic system disorders	10005329	10053745	95	2.2349680291336	1.5342094516361	3.25580192842802	Y	0.435988324509332	0.420040504401502	0.0372131409736565	0.0501741673110428	0.821802481707621	Y	95	133	0.714286
Acute coronary syndrome	Cardiac disorders	10007541	10051592	515	2.66152050375749	2.2403993660274	3.16179851652166	Y	0.503579019048056	0.500322404320257	0.00705412651192689	0.33560132395818	0.671556714137933	Y	515	688	0.748547
Acute myocardial infarction	Cardiac disorders	10007541	10000891	2293	1.32188558179767	1.23936766337739	1.40989759778206	Y	0.176043170486617	0.17558698935598	0.00144823927718561	0.0999316923197697	0.252154648653464	Y	2293	3844	0.596514
Acute polyneuropathy	Nervous system disorders	10029205	10066699	91	2.0338168474715	1.40225780643597	2.94982202992484	Y	0.39578679034082	0.380030410908832	0.0383911323358208	0.00391368671761483	0.787659893964025	Y	91	131	0.694656
Acute pulmonary oedema	Respiratory, thoracic and mediastinal disorders	10038738	10001029	193	2.18408114487352	1.68102392770163	2.83768146829061	Y	0.426409347697315	0.418597041707798	0.018352378711226	0.155467444616776	0.697351250777854	Y	193	272	0.709559
Acute respiratory distress syndrome	Respiratory, thoracic and mediastinal disorders	10038738	10001052	443	1.72949066408324	1.47446704348105	2.02862313564456	Y	0.320260617455832	0.317314471737238	0.00778005181455354	0.143851413449311	0.496669821462352	Y	443	672	0.659226
Acute stress disorder	Psychiatric disorders	10037175	10001084	120	3.69929893665387	2.46594707085878	5.54951595857355	Y	0.609137226825931	0.593358087434045	0.0310768000019046	0.256564964718404	0.961709488933457	Y	120	149	0.805369
Acute vestibular syndrome	Ear and labyrinth disorders	10013993	10063559	71	4.23154180744374	2.42442834550484	7.38563633004201	Y	0.644897516482158	0.617326965823056	0.0528312936627064	0.185196336745989	1.10459869621833	Y	71	86	0.825581
Adenomyosis	Reproductive system and breast disorders	10038604	10056268	154	3.44191328040753	2.43073607982177	4.87373644888442	Y	0.588288850187347	0.576264930971953	0.0241014844762094	0.277795794057524	0.898781906317171	Y	154	194	0.793814
Adjustment disorder with depressed mood	Psychiatric disorders	10037175	10001297	53	2.96131615950949	1.69306457580118	5.17959770815136	Y	0.540811149464604	0.508504242840879	0.06827732159181	0.0182125593715573	1.06340973955765	Y	53	69	0.768116
Adnexa uteri pain	Reproductive system and breast disorders	10038604	10058841	395	2.20714642784112	1.83679265874525	2.65217488252573	Y	0.430780033506571	0.426925129775467	0.0089990624294028	0.241053257015715	0.620506809997427	Y	395	555	0.711712
Ageusia	Nervous system disorders	10029205	10001480	4562	1.11354306896364	1.06612765170999	1.16306725976775	Y	0.071065919481745	0.0708751157901369	0.000708774738968634	0.0178202721866418	0.124311566776848	Y	4562	8225	0.55465
Allergic oedema	Immune system disorders	10021428	10060934	35	4.46989983838088	1.98545339480751	10.063194944495	Y	0.65838074584578	0.602890799060586	0.106219343207816	0.00655456285581801	1.31020692883574	Y	35	42	0.833333
Allergic reaction to excipient	Immune system disorders	10021428	10078853	50	4.96657565837026	2.44251221713166	10.0989766181327	Y	0.682628292092457	0.642113982990775	0.0755002488102878	0.133082120018489	1.23217446416643	Y	50	59	0.847458
Alopecia	Skin and subcutaneous tissue disorders	10040785	10001760	2793	1.48401207769894	1.39688687361326	1.57657136619786	Y	0.24102068898313	0.240605171497603	0.00120945601066089	0.171466220811462	0.310575157154798	Y	2793	4476	0.623995
Alopecia areata	Skin and subcutaneous tissue disorders	10040785	10001761	362	1.9379405865659	1.61328548889077	2.32792877821123	Y	0.374137126648753	0.370246523982913	0.00966052084153893	0.177561229433058	0.570713023864449	Y	362	529	0.68431
Altered state of consciousness	Nervous system disorders	10029205	10001854	1188	1.63414716104459	1.48510294096928	1.79814938768298	Y	0.291813221191305	0.290757843668227	0.00288192545158163	0.184446085594203	0.399180356788407	Y	1188	1838	0.646355
Amaurosis	Eye disorders	10015919	10001902	39	3.87391537836767	1.87658881458897	7.99707439481918	Y	0.621854869820666	0.57392085005653	0.0945107510381756	0.00700285172793635	1.2367068879134	Y	39	48	0.8125
Amaurosis fugax	Eye disorders	10015919	10001903	125	2.53975532270373	1.80126952304848	3.58100607192047	Y	0.486320000059477	0.473320438323505	0.0287617585170898	0.147134160042003	0.82550584007695	Y	125	169	0.739645
Amenorrhoea	Reproductive system and breast disorders	10038604	10001928	3037	2.77212365462621	2.5794833346663	2.97915069008666	Y	0.517943598801567	0.517380084871182	0.00120273382513085	0.448582692661844	0.58730450494129	Y	3037	4017	0.756037
Amnesia	Nervous system disorders	10029205	10001949	2189	1.19775487342714	1.1233895303622	1.2770430007087	Y	0.116981906025871	0.116549642029917	0.0014942988556046	0.0396695821543279	0.194294229897414	Y	2189	3823	0.572587
Amyotrophic lateral sclerosis	Nervous system disorders	10029205	10002026	217	1.81306548675447	1.43833136610782	2.28543055982678	Y	0.343116381239429	0.336921022426361	0.0159513868214873	0.0905187817141181	0.595713980764739	Y	217	324	0.669753
Amyotrophy	Musculoskeletal and connective tissue disorders	10028395	10002027	48	4.2911170868376	2.17108670882891	8.48132217753847	Y	0.648396657273158	0.607897973294862	0.0777539674471259	0.0907086891507467	1.20608462539557	Y	48	58	0.827586
Anaemia	Blood and lymphatic system disorders	10005329	10002034	2061	1.38766279840501	1.2951584222347	1.48677413436013	Y	0.203900019734836	0.203368924253451	0.00162297745865195	0.123327630949298	0.284472408520373	Y	2061	3389	0.608144
Anaesthesia	Nervous system disorders	10029205	10002091	90	3.21836378797604	2.06629660634137	5.01276798305128	Y	0.567778197064873	0.547864150553901	0.0408146325507521	0.163725564103512	0.971830830026234	Y	90	115	0.782609
Anaphylactic reaction	Immune system disorders	10021428	10002198	7108	2.12279198662691	2.03401876561231	2.21543964818383	Y	0.413861416441154	0.413651768704905	0.000498344288906523	0.369214163943088	0.458508668939221	Y	7108	10105	0.703414
Anaphylactic shock	Immune system disorders	10021428	10002199	1251	1.91865111199701	1.73902199495096	2.11683469228989	Y	0.369503302250339	0.368381872025017	0.00279630729125284	0.263743058467473	0.475263546033206	Y	1251	1834	0.682116
Angina pectoris	Cardiac disorders	10007541	10002383	6200	2.79581830468751	2.65794364298922	2.94084489467764	Y	0.520700950479658	0.52042413381335	0.000589521193555823	0.472140835423953	0.569261065535363	Y	6200	8185	0.757483
Angioedema	Skin and subcutaneous tissue disorders	10040785	10002424	2921	1.40429872334869	1.32494799376814	1.4884017438226	Y	0.210565104161058	0.210186428194922	0.00114717147366955	0.142825264371772	0.278304943950344	Y	2921	4781	0.61096
Angiopathy	Vascular disorders	10047065	10059245	216	2.35494723439696	1.82627996106757	3.0366518797874	Y	0.457134133380881	0.449855498949548	0.0165522729099377	0.199822859551399	0.714445407210363	Y	216	298	0.724832
Angle closure glaucoma	Eye disorders	10015919	10002500	37	4.72532571025586	2.10661319100864	10.599336965755	Y	0.671436898671226	0.618012573802201	0.101025120539104	0.0357479164193583	1.30712588092309	Y	37	44	0.840909
Ankylosing spondylitis	Musculoskeletal and connective tissue disorders	10028395	10002556	344	2.87428513767651	2.3136843503419	3.57071830107131	Y	0.530696283126291	0.525656695613788	0.0106373629604936	0.324421098380344	0.736971467872238	Y	344	451	0.762749
Anosmia	Nervous system disorders	10029205	10002653	3918	1.23971419799731	1.1811418577102	1.30119111661624	Y	0.137928013005078	0.137677747796255	0.000839287540597331	0.079987093419786	0.195868932590371	Y	3918	6744	0.580961
Anovulatory cycle	Endocrine disorders	10014698	10002659	113	3.74153831487526	2.45871553254288	5.69366759854536	Y	0.612311097149795	0.595504423146637	0.0330187149858844	0.248890046653903	0.975732147645687	Y	113	140	0.807143
Anti-neutrophil cytoplasmic antibody positive vasculitis	Immune system disorders	10021428	10050894	131	2.09130212984772	1.52936517354024	2.85971243099616	Y	0.407943693329388	0.396759478701838	0.0268386685138007	0.0802934620534083	0.735593924605367	Y	131	187	0.700535
Antiphospholipid syndrome	Blood and lymphatic system disorders	10005329	10002817	180	2.26648132643103	1.72209834767319	2.98295251836304	Y	0.441724694058476	0.433179214705165	0.0197582872433819	0.160596344414532	0.722853043702421	Y	180	251	0.717131
Anuria	Renal and urinary disorders	10038359	10002847	114	2.12322493656345	1.51541774381265	2.97481281953514	Y	0.414455162959691	0.40151085915531	0.0308676055037154	0.0630715805104513	0.76583874540893	Y	114	162	0.703704
Anxiety	Psychiatric disorders	10037175	10002855	9629	1.38000441098912	1.33669152284115	1.42472076900852	Y	0.200389103675404	0.200276411892202	0.00034687129826185	0.163140141367074	0.237638065983734	Y	9629	15872	0.606666
Anxiety disorder	Psychiatric disorders	10037175	10057666	188	2.12749532790049	1.63581988815607	2.76695276968449	Y	0.415308071669657	0.407409139773671	0.0187784468545179	0.141239125201671	0.689377018137643	Y	188	267	0.70412
Aortic dissection	Vascular disorders	10047065	10002895	203	2.11026229921051	1.63988934668289	2.71555332710527	Y	0.411825386364071	0.404540395312716	0.0173795339838728	0.148162465316209	0.675488307411934	Y	203	289	0.702422
Aortic valve incompetence	Cardiac disorders	10007541	10002915	179	1.72069743961979	1.33935361159373	2.21061835581343	Y	0.317768087693491	0.310537295850345	0.019186833489152	0.0407349958856562	0.594801179501325	Y	179	272	0.658088
Aphasia	Nervous system disorders	10029205	10002948	3015	1.33266208503205	1.25963864030831	1.40991882596367	Y	0.18072203173278	0.180372483704036	0.00110277210251668	0.114306006482343	0.247138056983217	Y	3015	5038	0.598452
Aphthous ulcer	Gastrointestinal disorders	10017947	10002959	470	1.36868	1.18531212279733	1.58040883400055	Y	0.196161309836863	0.193864722915013	0.00709393463379611	0.0277103124067965	0.36461230726693	Y	470	777	0.604891
Appendicitis	Infections and infestations	10021881	10003011	1144	2.12220370846887	1.90791102264634	2.3605653129422	Y	0.414174946382936	0.412870563552219	0.00309666844271935	0.30287951174666	0.525470381019211	Y	1144	1626	0.703567
Appendicitis perforated	Infections and infestations	10021881	10003012	150	1.88871630761938	1.4241135322107	2.50489108486303	Y	0.362331282784023	0.35314852255729	0.0231590466560349	0.0579693491849944	0.666693216383052	Y	150	221	0.678733
Apraxia	Nervous system disorders	10029205	10003062	96	2.31953595941938	1.58739832625525	3.38934908652189	Y	0.45109521689954	0.434990845867473	0.0369896263007317	0.0664414697412334	0.835748964057847	Y	96	133	0.721805
Arrhythmia	Cardiac disorders	10007541	10003119	13882	3.31701228552465	3.19941519217701	3.43893175516082	Y	0.576189009985806	0.57605671263041	0.000267551413912168	0.543475012130932	0.60890300784068	Y	13882	17635	0.787185
Arrhythmia supraventricular	Cardiac disorders	10007541	10003130	88	6.05164633612641	3.38025702537033	10.8342126361057	Y	0.722635287565076	0.698180943591886	0.0437913567424691	0.304107597955564	1.14116297717459	Y	88	101	0.871287
Arterial occlusive disease	Vascular disorders	10047065	10062599	192	2.09327035460857	1.61632514579835	2.71095255114576	Y	0.408345569440203	0.400682861465969	0.0183525201192888	0.137402622535961	0.679288516344446	Y	192	274	0.70073
Arterial thrombosis	Vascular disorders	10047065	10003178	123	2.19921879864749	1.58307088743649	3.05517798521107	Y	0.429301429382089	0.417049736897146	0.0287467344608843	0.0902041898717428	0.768398668892435	Y	123	173	0.710983
Arteriosclerosis	Vascular disorders	10047065	10003210	295	1.51569119270426	1.25673018015564	1.82801354492558	Y	0.252542183413401	0.248550095654675	0.0114597071707318	0.0384421397820944	0.466642227044707	Y	295	469	0.628998
Arthritis	Musculoskeletal and connective tissue disorders	10028395	10003246	2873	1.25801491404516	1.18860556251276	1.33147746727212	Y	0.146781727984155	0.14643509523418	0.00114720404772707	0.0790409264616726	0.214522529506636	Y	2873	4915	0.584537
Arthritis reactive	Musculoskeletal and connective tissue disorders	10028395	10003267	438	1.91017546964227	1.61821711711342	2.25480887962162	Y	0.3675272839528	0.364339246899438	0.00797270959546046	0.188947222406608	0.546107345498992	Y	438	643	0.681182
Arthropathy	Musculoskeletal and connective tissue disorders	10028395	10003285	651	1.55620114999568	1.37034891558614	1.76725941233149	Y	0.266520690452401	0.264668076154045	0.00522051930536181	0.122014368025155	0.411027012879647	Y	651	1025	0.635122
Asphyxia	Respiratory, thoracic and mediastinal disorders	10038738	10003497	178	1.62378094420752	1.26897813850899	2.07778564086962	Y	0.288624125867803	0.281658495608707	0.0191413373657758	0.0119196816261111	0.565328570109494	Y	178	276	0.644928
Asthenia	General disorders and administration site conditions	10018065	10003549	38851	1.11328565748945	1.09672935888133	1.1300918910714	Y	0.0701994280877954	0.0701775065081177	8.287890230903e-05	0.0519918579798398	0.0884069981957511	Y	38851	70088	0.554317
Asthenopia	Eye disorders	10015919	10003552	503	1.43670931027536	1.24762310892453	1.65445287720844	Y	0.223404399513605	0.221162729160101	0.00667688638556633	0.0599799657765862	0.386828833250624	Y	503	816	0.616422
Asthma	Respiratory, thoracic and mediastinal disorders	10038738	10003553	3345	1.31766907475395	1.24924674467686	1.38983895532348	Y	0.174135339920434	0.173823713781619	0.00099227208916578	0.111134638680978	0.237136041159889	Y	3345	5615	0.595726
Asthmatic crisis	Respiratory, thoracic and mediastinal disorders	10038738	10064823	292	3.22292227339707	2.51971649898266	4.12237963459492	Y	0.568207890304353	0.561990546415927	0.0126684168275054	0.343099766705889	0.793316013902817	Y	292	373	0.782842
Ataxia	Nervous system disorders	10029205	10003591	560	1.3791986064132	1.20854976893675	1.57394328708997	Y	0.200511330978766	0.198569440576125	0.00596227976843014	0.0460797309944345	0.354942930963097	Y	560	923	0.606717
Atrial fibrillation	Cardiac disorders	10007541	10003658	6554	1.41337744184937	1.35942338731455	1.46947287487446	Y	0.213982295620971	0.213812843991524	0.000511600877556757	0.168745103950543	0.259219487291399	Y	6554	10702	0.612409
Atrial flutter	Cardiac disorders	10007541	10003662	565	1.33983409061352	1.17608735614843	1.52637929570906	Y	0.183938959369341	0.182065265318513	0.00588411928921105	0.0305229329677805	0.337354985770901	Y	565	942	0.599788
Atrial tachycardia	Cardiac disorders	10007541	10003668	121	1.93165456489789	1.40718898681638	2.65159079061053	Y	0.372672838871171	0.361149961128802	0.0287530956088154	0.0335380833015572	0.711807594440785	Y	121	177	0.683616
Atrioventricular block	Cardiac disorders	10007541	10003671	248	1.46828288511626	1.19934085649756	1.79753288570615	Y	0.235366525844103	0.230746465552391	0.0135619444827981	0.00245500201758123	0.468278049670625	Y	248	399	0.621554
Atrioventricular block complete	Cardiac disorders	10007541	10003673	227	2.00929794684109	1.58938394469508	2.54015290179264	Y	0.390411634352405	0.384080475724182	0.0154547713044787	0.141777193419708	0.639046075285102	Y	227	328	0.692073
Atrioventricular block second degree	Cardiac disorders	10007541	10003677	139	1.94163774300872	1.44404619570096	2.61069011247664	Y	0.375020307217905	0.364940893550817	0.0250693205252958	0.0583544231994602	0.69168619123635	Y	139	203	0.684729
Auditory disorder	Ear and labyrinth disorders	10013993	10003778	164	1.62904901074021	1.25970172611756	2.1066897221557	Y	0.290282469525492	0.282708646679089	0.0207761989442744	0.00200344535429492	0.578561493696689	Y	164	254	0.645669
Autoimmune arthritis	Musculoskeletal and connective tissue disorders	10028395	10071155	41	4.58165449054682	2.14791625334866	9.7729871162441	Y	0.664257312182449	0.616238003733299	0.0911833927514861	0.0603255519595376	1.26818907240536	Y	41	49	0.836735
Autoimmune disorder	Immune system disorders	10021428	10061664	1401	1.28999101273981	1.18859951498245	1.40003154298279	Y	0.161768097564388	0.161038908565133	0.00236128678329382	0.0645819507471833	0.258954244381593	Y	1401	2372	0.590641
Autoimmune haemolytic anaemia	Blood and lymphatic system disorders	10005329	10073785	193	1.58294089632073	1.2516232333571	2.00196178407771	Y	0.275467449622575	0.269164685898013	0.0175975209554344	0.0101561535537169	0.540778745691433	Y	193	302	0.639073
Autoimmune hepatitis	Hepatobiliary disorders	10019805	10003827	366	1.80779528362007	1.51285449703423	2.16023668759006	Y	0.34171796717106	0.338042254072167	0.00946903440592594	0.147100039878367	0.536335894463752	Y	366	547	0.669104
Autoimmune thyroiditis	Endocrine disorders	10014698	10049046	666	2.1115329052717	1.83703663260201	2.42704534624873	Y	0.412050269852577	0.409817940558613	0.00531332748910909	0.266265119866591	0.557835419838563	Y	666	948	0.702532
Axillary mass	Musculoskeletal and connective tissue disorders	10028395	10049021	1083	1.6666197946021	1.50680507304063	1.84338478112134	Y	0.301792961146809	0.300618080807242	0.0031697644976627	0.189191637927893	0.414394284365725	Y	1083	1664	0.650841
Axillary pain	General disorders and administration site conditions	10018065	10048750	7431	1.56553289370736	1.50755437456555	1.62574118892796	Y	0.269250209854611	0.269087379717024	0.000457880753972176	0.226453913100234	0.312046506608988	Y	7431	11678	0.636325
Back pain	Musculoskeletal and connective tissue disorders	10028395	10003988	15299	1.04835384834507	1.02409499505262	1.0731873475111	Y	0.0316055535729742	0.0315530903225791	0.0002090677489044	0.00268720307337622	0.0605239040725722	Y	15299	28348	0.539685
Balance disorder	Nervous system disorders	10029205	10049848	5786	1.20188901146264	1.15535934083727	1.25029256683709	Y	0.118984230040203	0.118820376569569	0.000565513414365276	0.0714231781441284	0.166545281936278	Y	5786	10091	0.573382
Basal ganglia haemorrhage	Nervous system disorders	10029205	10067057	53	2.96131615950949	1.69306457580118	5.17959770815136	Y	0.540811149464604	0.508504242840879	0.06827732159181	0.0182125593715573	1.06340973955765	Y	53	69	0.768116
Basilar artery thrombosis	Nervous system disorders	10029205	10063093	49	3.12893606400799	1.72757923542203	5.66702857496325	Y	0.558845072294866	0.523197247729431	0.0741483788179207	0.0142410737127007	1.10344907087703	Y	49	63	0.777778
Behcet's syndrome	Vascular disorders	10047065	10004213	84	2.27559987433531	1.52130356705639	3.40389314809445	Y	0.44336785487493	0.425191275777931	0.0421250236630013	0.0328802245472848	0.853855485202574	Y	84	117	0.717949
Bell's palsy	Nervous system disorders	10029205	10004223	5050	1.5132446005432	1.44625285559336	1.5833394639236	Y	0.251400515643637	0.25116715969092	0.000670687329719703	0.199605252164446	0.303195779122828	Y	5050	8035	0.6285
Blepharospasm	Eye disorders	10015919	10005159	646	1.30368814176256	1.15520681139766	1.4712541115612	Y	0.168017267656592	0.166420510527552	0.00512607726167022	0.0248240099707604	0.311210525342423	Y	646	1089	0.593205
Blindness	Eye disorders	10015919	10005169	1717	1.29547900850815	1.2030271222122	1.39503576477906	Y	0.164257671614964	0.163660194494343	0.00192808971169031	0.0764376349105689	0.252077708319358	Y	1717	2902	0.591661
Blindness transient	Eye disorders	10015919	10005184	422	1.43996882261099	1.23423463042768	1.67999678422019	Y	0.224661825500861	0.221985902678153	0.00795859962242006	0.046239857992148	0.403083793009574	Y	422	684	0.616959
Blood pressure fluctuation	Vascular disorders	10047065	10005746	1117	1.90235478022355	1.71491951984929	2.11027611963821	Y	0.365590210385084	0.364341259931546	0.00312811066342302	0.253731180111744	0.477449240658424	Y	1117	1642	0.680268
Bone disorder	Musculoskeletal and connective tissue disorders	10028395	10005956	107	2.03524874053261	1.44430590233972	2.86797791875621	Y	0.396095597385819	0.382657045577455	0.0326997318306642	0.0344342539681731	0.757756940803466	Y	107	154	0.694805
Borrelia infection	Infections and infestations	10021881	10061591	56	2.78127874901358	1.63533995580742	4.73021615612352	Y	0.519316708108228	0.489507063471472	0.0642664407372661	0.0123001768697839	1.02633323934667	Y	56	74	0.756757
Bradycardia	Cardiac disorders	10007541	10006093	2126	1.59084953548827	1.48199019460492	1.70770512097614	Y	0.27793902570797	0.277361335204591	0.00160469872080681	0.197821643803497	0.358056407612444	Y	2126	3321	0.640169
Bradyphrenia	Psychiatric disorders	10037175	10050012	279	2.15025994992891	1.73160723068855	2.67013083009001	Y	0.419827620444296	0.41445844629451	0.0126890535451448	0.194536222071923	0.645119018816669	Y	279	395	0.706329
Brain injury	Nervous system disorders	10029205	10067967	262	1.47312592302998	1.20966438803849	1.79396864664407	Y	0.237161730150628	0.232775010901873	0.012845714975843	0.0104838531900122	0.463839607111244	Y	262	421	0.622328
Brain stem haemorrhage	Nervous system disorders	10029205	10006145	68	3.0395498423149	1.84620971718566	5.00423281164402	Y	0.549446374292616	0.523827393614563	0.0535505456402131	0.0866265577755914	1.01226619080964	Y	68	88	0.772727
Brain stem infarction	Nervous system disorders	10029205	10006147	140	2.15791579082657	1.5889536469304	2.9306081831238	Y	0.421341548544931	0.410676545973784	0.025220232908098	0.103723961449392	0.738959135640469	Y	140	198	0.707071
Breakthrough COVID-19	Infections and infestations	10021881	10086861	176395	2.32169434448107	2.30111985410222	2.34245279296779	Y	0.438221689515609	0.438213448941348	1.98517201557362e-05	0.42931063567092	0.447132743360298	Y	176395	246571	0.715392
Breast abscess	Infections and infestations	10021881	10006171	50	3.43839361000956	1.86788321123292	6.32938427105993	Y	0.587991417954382	0.551766399926202	0.0733321558220453	0.0463932059113759	1.12958962999739	Y	50	63	0.793651
Breast cancer	Neoplasms benign, malignant and unspecified (incl cysts and polyps)	10029104	10006187	366	2.92159846274366	2.36428030330899	3.61029001745678	Y	0.536248181982868	0.531476883281553	0.0100161538654334	0.336086708512738	0.736409655452998	Y	366	478	0.76569
Breast cancer recurrent	Neoplasms benign, malignant and unspecified (incl cysts and polyps)	10029104	10006198	44	3.57592504895624	1.84689538971447	6.92364062792404	Y	0.599487056792211	0.557927504112769	0.0834195560079879	0.0218381807161375	1.17713593286829	Y	44	55	0.8
Breast discomfort	Reproductive system and breast disorders	10038604	10049872	236	2.39757642413522	1.87693834524265	3.06263267738071	Y	0.46420819815679	0.457479946547694	0.0151859704161754	0.217745459259606	0.710670937053974	Y	236	324	0.728395
Breast enlargement	Reproductive system and breast disorders	10038604	10006242	196	2.92042961136881	2.18702784421086	3.89977161815115	Y	0.536124995794782	0.527249915415993	0.0186636472848174	0.262895075875185	0.809354915714379	Y	196	256	0.765625
Breast inflammation	Reproductive system and breast disorders	10038604	10006262	115	2.05617491406065	1.47524428345024	2.8658679275302	Y	0.400582988378133	0.387990029622333	0.0304808133373839	0.0514078842404876	0.749758092515779	Y	115	165	0.69697
Breast mass	Reproductive system and breast disorders	10038604	10006272	600	1.49837310208026	1.31452500174997	1.70793400661744	Y	0.246351996439274	0.244403406247735	0.00563314064449079	0.0962434937555051	0.396460499123044	Y	600	958	0.626305
Breast oedema	Reproductive system and breast disorders	10038604	10006294	51	3.03953874799095	1.70916007702617	5.4054596317352	Y	0.549446374292616	0.515549512730647	0.0710911441592753	0.0161879222854291	1.0827048262998	Y	51	66	0.772727
Breast pain	Reproductive system and breast disorders	10038604	10006298	3150	1.8819927867717	1.76964957592302	2.00146791638865	Y	0.36046733544349	0.360027599153541	0.00110795223909358	0.293895502387953	0.427039168499028	Y	3150	4647	0.677857
Breast swelling	Reproductive system and breast disorders	10038604	10006312	927	1.70537841273628	1.52807509100841	1.9032543281022	Y	0.313294929971165	0.311899140073087	0.00371443784137862	0.191402553812873	0.435187306129457	Y	927	1413	0.656051
Breast tenderness	Reproductive system and breast disorders	10038604	10006313	559	1.38820959622225	1.21598395465259	1.58482838171505	Y	0.204198573233729	0.202241656479608	0.0059786987123194	0.0495544823369945	0.358842664130464	Y	559	919	0.60827
Bronchospasm	Respiratory, thoracic and mediastinal disorders	10038738	10006482	609	2.21336272826032	1.90872518121733	2.56662122712058	Y	0.431932959812646	0.429425551621958	0.00584319699347442	0.279051345568494	0.584814574056798	Y	609	855	0.712281
Bundle branch block left	Cardiac disorders	10007541	10006580	253	1.57070568304407	1.28007242749874	1.92732558701203	Y	0.271413529230926	0.266626624711314	0.0134235468625363	0.0396934665472103	0.503133591914642	Y	253	397	0.63728
Bundle branch block right	Cardiac disorders	10007541	10006582	317	1.60112982092526	1.33214884470421	1.92442211968091	Y	0.281386950234303	0.277504387828872	0.0107495819109225	0.0740265691493666	0.48874733131924	Y	317	494	0.6417
Burnout syndrome	Psychiatric disorders	10037175	10065369	56	3.57593493978679	1.9908514701954	6.42303601500364	Y	0.599487056792211	0.566578051883942	0.0658299106138271	0.0863402527923146	1.11263386079211	Y	56	70	0.8
Cardiac arrest	Cardiac disorders	10007541	10007515	2432	1.39309281152156	1.30726893101892	1.48455	Y	0.206085308490111	0.205633682121675	0.00137620925653099	0.13189071956259	0.280279897417633	Y	2432	3993	0.609066
Cardiac death	General disorders and administration site conditions	10018065	10049993	91	3.87396319736626	2.41036197961299	6.22628094098874	Y	0.621854869820666	0.600818312474262	0.0410423804157647	0.216676487298771	1.02703325234256	Y	91	112	0.8125
Cardiac discomfort	Cardiac disorders	10007541	10054211	1150	1.93280193386139	1.74401257508282	2.1420277404599	Y	0.372871307256167	0.371645690209524	0.00304462630428608	0.262515042290628	0.483227572221707	Y	1150	1682	0.68371
Cardiac disorder	Cardiac disorders	10007541	10061024	2244	1.76957691271373	1.64758532983491	1.90060107558934	Y	0.331318499486981	0.330726336906206	0.00154269603525309	0.25276416070794	0.409872838266022	Y	2244	3378	0.664298
Cardiac failure	Cardiac disorders	10007541	10007554	2900	2.44942744676278	2.28293860261662	2.62805789436396	Y	0.472331984551774	0.471775688789251	0.0012426753127896	0.401828784261586	0.542835184841962	Y	2900	3959	0.732508
Cardiac failure acute	Cardiac disorders	10007541	10007556	463	1.48895418743974	1.28319246139339	1.72771009727331	Y	0.242953802633976	0.240443461525102	0.00729039925295515	0.0721861329426072	0.413721472325346	Y	463	741	0.624831
Cardiac failure chronic	Cardiac disorders	10007541	10007558	160	1.9594402329732	1.48560853907725	2.58439954106539	Y	0.379157101912656	0.370337795374934	0.021822107122549	0.0837109503212093	0.674603253504103	Y	160	233	0.686695
Cardiac fibrillation	Cardiac disorders	10007541	10061592	266	2.83106779971614	2.21519806906452	3.61816173394115	Y	0.525486475348435	0.519020616579361	0.013724826261647	0.291180468070371	0.759792482626498	Y	266	350	0.76
Cardiac flutter	Cardiac disorders	10007541	10052840	1993	1.80201456689925	1.66971425781061	1.94479773058596	Y	0.340076604235189	0.33940138863488	0.00174117049519228	0.256621934019742	0.423531274450637	Y	1993	2982	0.668343
Cardiac infection	Infections and infestations	10021881	10054212	88	6.55595254398978	3.58666556043586	11.9834183128641	Y	0.736990580542146	0.712134428955958	0.0439933921995055	0.317498543909719	1.15648261717457	Y	88	100	0.88
Cardiac valve disease	Cardiac disorders	10007541	10061406	111	1.94573778042706	1.39664590684988	2.71070533455419	Y	0.375981015145055	0.363375730268539	0.0313523963344796	0.0218488571335037	0.730113173156606	Y	111	162	0.685185
Cardio-respiratory arrest	Cardiac disorders	10007541	10007617	1023	1.54499859099653	1.39625745997463	1.70958488288014	Y	0.262687131843615	0.261514315093023	0.00332017368862007	0.147445235145929	0.377929028541302	Y	1023	1615	0.633437
Cardiogenic shock	Cardiac disorders	10007541	10007625	367	1.36140258806436	1.15719922815263	1.60164037591622	Y	0.193123891079201	0.190199424526738	0.0090731876736595	0.00261732768928014	0.383630454469122	Y	367	608	0.603618
Cardiomegaly	Cardiac disorders	10007541	10007632	815	1.24978613244179	1.12372009610931	1.38999505504248	Y	0.142922755422577	0.141708953251546	0.00403806297312751	0.0158312455074377	0.270014265337717	Y	815	1398	0.582976
Cardiomyopathy	Cardiac disorders	10007541	10007636	552	1.71954399492227	1.49095202099816	1.98318356917596	Y	0.31741260801792	0.315056592018443	0.00624120858347099	0.159409967742879	0.47541524829296	Y	552	839	0.657926
Cardiopulmonary failure	Cardiac disorders	10007541	10051093	77	3.27795417498212	2.02323589406142	5.31079129468848	Y	0.573491848259267	0.550121699714457	0.0477077565192359	0.136649741684198	1.01033395483434	Y	77	98	0.785714
Cardiovascular disorder	Cardiac disorders	10007541	10007649	1723	2.94060058485655	2.66664380511957	3.24270222481812	Y	0.538337728724615	0.537318423933395	0.002132777496727	0.445973720653787	0.630701736795443	Y	1723	2247	0.7668
Cardiovascular insufficiency	Cardiac disorders	10007541	10065929	139	3.3585409853199	2.33712796149353	4.82635000561342	Y	0.580924605765784	0.567737709893573	0.0266256784167997	0.254577070663711	0.907272140867857	Y	139	176	0.789773
Carditis	Cardiac disorders	10007541	10062746	256	2.02536613307343	1.62316679125273	2.52722517187213	Y	0.393938145619178	0.388292657420439	0.0137236441252848	0.159642229092365	0.62823406214599	Y	256	369	0.693767
Carpal tunnel syndrome	Nervous system disorders	10029205	10007697	298	1.53995734895112	1.27686223343878	1.85726272927804	Y	0.261000422528952	0.25699683696311	0.0113703908919281	0.0477363524943765	0.474264492563528	Y	298	471	0.632696
Cataract	Eye disorders	10015919	10007739	329	1.88546	1.55835734731229	2.28121653883435	Y	0.361517988340325	0.357314028214123	0.0105894416221599	0.155707963101904	0.567328013578747	Y	329	485	0.678351
Cell death	Metabolism and nutrition disorders	10027433	10057248	63	4.33239397002152	2.38465401428857	7.87101080450805	Y	0.650767561735905	0.619572480798422	0.0595517659152515	0.162702951606256	1.13883217186555	Y	63	76	0.828947
Central nervous system vasculitis	Nervous system disorders	10029205	10081778	43	3.84411957349849	1.93175647572532	7.64964708597949	Y	0.619759451818473	0.576226465233618	0.08584731926605	0.0337651881398936	1.20575371549705	Y	43	53	0.811321
Cerebellar haemorrhage	Nervous system disorders	10029205	10008030	66	2.45845433822537	1.54084871595964	3.92251210033615	Y	0.473956174708353	0.449991765595139	0.0539370045276062	0.00946934162217694	0.938443007794528	Y	66	90	0.733333
Cerebellar infarction	Nervous system disorders	10029205	10008034	207	2.46746045617436	1.89463440968529	3.21347541861413	Y	0.475350756780105	0.467574092584234	0.0173608528530228	0.21182957848111	0.738871935079101	Y	207	282	0.734043
Cerebellar syndrome	Nervous system disorders	10029205	10008072	51	3.50716260441775	1.90759723468367	6.44800134440644	Y	0.593840493651069	0.558051057980547	0.0720469968668803	0.0570090606411149	1.13067192666102	Y	51	64	0.796875
Cerebral artery embolism	Nervous system disorders	10029205	10008088	105	3.23687103340652	2.1456450126198	4.88306967148937	Y	0.569571478887924	0.552421000360894	0.035052714508382	0.195124075326986	0.944018882448862	Y	105	134	0.783582
Cerebral haematoma	Nervous system disorders	10029205	10053942	112	2.70613914058819	1.86612669821687	3.9242721596668	Y	0.509601553275016	0.494673812574638	0.0322945977836702	0.150187598155463	0.86901550839457	Y	112	149	0.751678
Cerebral haemorrhage	Nervous system disorders	10029205	10008111	1583	1.8823059241606	1.72577547108111	2.05303392677759	Y	0.360653857219731	0.359778497514396	0.00220460356410821	0.266747444997599	0.454560269441862	Y	1583	2335	0.677944
Cerebral infarction	Nervous system disorders	10029205	10008118	2325	2.99210840440223	2.74897830509547	3.25674185463736	Y	0.544097318349889	0.543336384053246	0.0015834055252645	0.464513261522795	0.623681375176982	Y	2325	3020	0.769868
Cerebral ischaemia	Nervous system disorders	10029205	10008120	383	2.53642051617232	2.08457964644115	3.0861996785986	Y	0.485807445917977	0.481532231799435	0.00943018735490907	0.291589142404543	0.680025749431411	Y	383	518	0.739382
Cerebral thrombosis	Nervous system disorders	10029205	10008132	490	1.7112301667926	1.47116430584984	1.99047018208441	Y	0.315021270426907	0.312377210684095	0.00702495534297071	0.147391257088356	0.482651283765458	Y	490	746	0.656836
Cerebral venous sinus thrombosis	Nervous system disorders	10029205	10083037	711	1.70421981065391	1.50348875777934	1.93175050228842	Y	0.312971859945118	0.311153599788202	0.00484119434874933	0.173814476400451	0.452129243489784	Y	711	1084	0.655904
Cerebral venous thrombosis	Nervous system disorders	10029205	10008138	297	2.25020136897329	1.81798422817844	2.78517608813506	Y	0.438766746246052	0.433591044319001	0.0119873611487695	0.219793130038351	0.657740362453754	Y	297	415	0.715663
Cerebrovascular accident	Nervous system disorders	10029205	10008190	7042	1.52585239223188	1.46829451562131	1.5856665662846	Y	0.255713945936958	0.255545616836438	0.000481436407378649	0.211830627585737	0.299597264288178	Y	7042	11171	0.630382
Cerebrovascular disorder	Nervous system disorders	10029205	10008196	141	2.52107021662689	1.82589301101077	3.48092412799407	Y	0.483537676042619	0.472038636273286	0.0254976017167259	0.164178306574767	0.80289704551047	Y	141	191	0.73822
Cervicobrachial syndrome	Nervous system disorders	10029205	10008334	123	2.61812511419412	1.84443002779984	3.71636712169047	Y	0.497607442772998	0.484205344881636	0.0293232112053804	0.155127012935727	0.840087872610269	Y	123	165	0.745455
Chest discomfort	General disorders and administration site conditions	10018065	10008469	20484	1.53114679634364	1.49693494037108	1.56614055075248	Y	0.256760800308743	0.256703167988852	0.000165312963786628	0.231045982495924	0.282475618121563	Y	20484	32471	0.63084
Chest pain	General disorders and administration site conditions	10018065	10008479	37883	1.66829725156358	1.64001432876613	1.69706792846655	Y	0.299915350104263	0.29988231106822	9.02630898184229e-05	0.280913972278597	0.318916727929928	Y	37883	58282	0.649995
Choking sensation	Respiratory, thoracic and mediastinal disorders	10038738	10008590	231	1.82756185127667	1.45932361558698	2.28871943451581	Y	0.346899438393533	0.341045695687647	0.0150039820704211	0.101917952803939	0.591880923983127	Y	231	344	0.671512
Cholecystitis	Hepatobiliary disorders	10019805	10008612	189	1.6091867927215	1.26764378845862	2.04275219698585	Y	0.283985231064282	0.277467277515939	0.0180096719552223	0.0155849929479772	0.552385469180587	Y	189	294	0.642857
Cholestasis	Hepatobiliary disorders	10019805	10008635	164	3.33220056713459	2.38897068485157	4.64784297690197	Y	0.578527438156565	0.567363824458137	0.022572671169998	0.278043354251956	0.879011522061174	Y	164	208	0.788462
Chorioretinitis	Infections and infestations	10021881	10008769	41	4.58165449054682	2.14791625334866	9.7729871162441	Y	0.664257312182449	0.616238003733299	0.0911833927514861	0.0603255519595376	1.26818907240536	Y	41	49	0.836735
Chronic cutaneous lupus erythematosus	Skin and subcutaneous tissue disorders	10040785	10057929	32	5.72147039662722	2.22930668644708	14.6840377317725	Y	0.711961786050624	0.647710887064074	0.117844263602557	0.025392740425765	1.39853083167548	Y	32	37	0.864865
Chronic fatigue syndrome	General disorders and administration site conditions	10018065	10008874	1768	2.58348213288415	2.35655366141114	2.83226307986338	Y	0.4925718528757	0.491634952931722	0.00205034792219516	0.402010317504546	0.583133388246853	Y	1768	2380	0.742857
Chronic lymphocytic leukaemia	Neoplasms benign, malignant and unspecified (incl cysts and polyps)	10029104	10008958	127	1.83123488908175	1.35164866264082	2.48098585947507	Y	0.347857414230667	0.337250076066235	0.0272148787356879	0.0179187609286453	0.677796067532689	Y	127	189	0.671958
Circulatory collapse	Vascular disorders	10047065	10009192	1808	2.72663416582689	2.48507143717146	2.99167813168243	Y	0.512174425864345	0.51123480758863	0.00201668928763753	0.422359298237925	0.601989553490765	Y	1808	2401	0.75302
Cluster headache	Nervous system disorders	10029205	10059133	429	2.22990180232735	1.86836057119274	2.66140386641129	Y	0.435027808467934	0.431457050484919	0.00829742732656482	0.252847377833194	0.617208239102674	Y	429	601	0.71381
Coagulopathy	Blood and lymphatic system disorders	10005329	10009802	698	1.96864722909784	1.72389740542969	2.24814533650778	Y	0.381234365816687	0.379192732242542	0.00502584043746514	0.239448041547171	0.523020690086204	Y	698	1015	0.687685
Cognitive disorder	Nervous system disorders	10029205	10057668	1742	1.39565024906049	1.29458832869334	1.50460155906751	Y	0.207153859182622	0.206522203284637	0.00192174715948272	0.119478385771121	0.294829332594123	Y	1742	2858	0.609517
Colitis ulcerative	Gastrointestinal disorders	10017947	10009900	917	2.1864081174416	1.93887788256197	2.46553973254772	Y	0.426802720580703	0.425147750208536	0.00387661820867833	0.302277731784425	0.551327709376982	Y	917	1292	0.709752
Colon cancer	Neoplasms benign, malignant and unspecified (incl cysts and polyps)	10029104	10009944	103	2.36104834756689	1.6332830976431	3.41309434206026	Y	0.45816855935811	0.443001608751987	0.0345678010060683	0.0863201977585551	0.830016920957665	Y	103	142	0.725352
Coma	Nervous system disorders	10029205	10010071	452	1.57850332533877	1.35412304688202	1.84006376218382	Y	0.273988564011764	0.271292311841206	0.00752988457804735	0.100438748937851	0.447538379085677	Y	452	708	0.638418
Concomitant disease aggravated	General disorders and administration site conditions	10018065	10010253	306	3.00630074589571	2.37898908268439	3.79902717526348	Y	0.545807797229268	0.540036783309328	0.0120088845546396	0.326637684717187	0.764977909741349	Y	306	397	0.770781
Conjunctival haemorrhage	Eye disorders	10015919	10010719	568	2.59098408577657	2.20265114258256	3.04778110476287	Y	0.493733443148507	0.490817186188106	0.00637829661593374	0.334004965838621	0.653461920458394	Y	568	764	0.743455
Conjunctival hyperaemia	Eye disorders	10015919	10051625	157	1.97686082995334	1.49360355278168	2.61647659696951	Y	0.383145886406459	0.374109709107812	0.0222617791431402	0.0847382514964913	0.681553521316427	Y	157	228	0.688596
Coordination abnormal	Nervous system disorders	10029205	10010947	696	1.28031890489874	1.14023647543344	1.43761099873427	Y	0.15734432735077	0.155888257074731	0.00474519200039895	0.0195736192826327	0.295115035418907	Y	696	1182	0.588832
Cor pulmonale acute	Cardiac disorders	10007541	10010969	56	2.94488443534924	1.71141100977472	5.06736505025978	Y	0.538945514857161	0.508392265897762	0.06464146222805	0.0304518089844136	1.04743922072991	Y	56	73	0.767123
Coronary artery disease	Cardiac disorders	10007541	10011078	602	1.31588300234723	1.16056009599055	1.49199346233636	Y	0.173467546536261	0.17173878064355	0.00550798938363971	0.0250358870610708	0.321899206011451	Y	602	1011	0.59545
Coronary artery stenosis	Cardiac disorders	10007541	10011089	161	2.14826099668598	1.61559152299211	2.85655454624761	Y	0.419442015629449	0.410178963815334	0.0219365144717446	0.123222404720619	0.715661626538279	Y	161	228	0.70614
Coronary artery thrombosis	Cardiac disorders	10007541	10011091	163	1.73477008303572	1.33324829382169	2.25721439505418	Y	0.321776074325974	0.313795373985088	0.0210835013401322	0.0313728970697173	0.61217925158223	Y	163	247	0.659919
Costochondritis	Musculoskeletal and connective tissue disorders	10028395	10011219	469	2.45210656634615	2.05823731550009	2.92134758583803	Y	0.472931169307588	0.469495596240314	0.0076751209622934	0.29771563389713	0.648146704718046	Y	469	640	0.732812
Creutzfeldt-Jakob disease	Infections and infestations	10021881	10011384	80	3.57595472167577	2.19071842535183	5.83710440533752	Y	0.599487056792211	0.576251000874184	0.0463031368363185	0.169123783097448	1.02985033048697	Y	80	100	0.8
Crohn's disease	Gastrointestinal disorders	10017947	10011401	587	1.62981294840261	1.4226669932423	1.8671201759781	Y	0.290495360595519	0.288365729984559	0.00582657266004124	0.137831381084421	0.443159340106617	Y	587	909	0.645765
Cutaneous vasculitis	Skin and subcutaneous tissue disorders	10040785	10011686	339	1.50779923219186	1.26637675924373	1.79524656308131	Y	0.249741017765087	0.246279943982998	0.00996854654895877	0.0500557999951299	0.449426235535044	Y	339	540	0.627778
Cystitis	Infections and infestations	10021881	10011781	550	1.47661453026966	1.28872106579454	1.69190256051195	Y	0.23843333244313	0.236333941849965	0.0061315397691518	0.0818250342063913	0.395041630679868	Y	550	883	0.622877
Cystitis haemorrhagic	Renal and urinary disorders	10038359	10011793	54	3.01719101474131	1.72708392755456	5.27098971520487	Y	0.547019636898076	0.515047751243859	0.0671577374964503	0.0287234378132269	1.06531583598292	Y	54	70	0.771429
Cystitis noninfective	Renal and urinary disorders	10038359	10063057	134	1.99658063346293	1.47251627692581	2.70715800455634	Y	0.387591499950219	0.376956122748546	0.0260908451765755	0.0645382834265288	0.710644716473908	Y	134	194	0.690722
Deafness	Ear and labyrinth disorders	10013993	10011878	2671	1.62599431710299	1.52566889127251	1.73291697456455	Y	0.289164359927996	0.28869677422028	0.00128119121247355	0.217576896990033	0.360751822865959	Y	2671	4140	0.645169
Deafness unilateral	Ear and labyrinth disorders	10013993	10048812	1588	1.21972319674846	1.13086115933152	1.31556793193403	Y	0.128145594120434	0.127537994561899	0.00206550856756448	0.0372498611608612	0.219041327080006	Y	1588	2752	0.577035
Deep vein thrombosis	Vascular disorders	10047065	10051055	6612	1.72837246031196	1.65844034822505	1.80125342751215	Y	0.319533164721908	0.31933585911698	0.000521740354732926	0.273849891864858	0.365216437578959	Y	6612	10035	0.658894
Dementia	Nervous system disorders	10029205	10012267	584	1.46249472106185	1.2820452715689	1.66834265260876	Y	0.233188797831054	0.231227478193083	0.00576702772516944	0.0813068999607756	0.385070695701333	Y	584	941	0.620616
Depersonalisation/derealisation disorder	Psychiatric disorders	10037175	10077805	138	2.8691095793865	2.03742417191621	4.04029258707837	Y	0.530093721374538	0.517626351780679	0.026409581136731	0.205073222718031	0.855114220031044	Y	138	181	0.762431
Depressed level of consciousness	Nervous system disorders	10029205	10012373	2574	2.56660177969721	2.37874	2.76929985269077	Y	0.490075840071629	0.489434375226754	0.00140738230760196	0.415045651277999	0.56510602886526	Y	2574	3471	0.741573
Depressed mood	Psychiatric disorders	10037175	10012374	1304	1.73245976360384	1.57853998049386	1.90138790882398	Y	0.321046150181444	0.320042298500496	0.00264678907955067	0.218152242110058	0.423940058252829	Y	1304	1977	0.659585
Depression	Psychiatric disorders	10037175	10012378	2816	1.52341517624392	1.43361963464628	1.61883511018103	Y	0.255110440921861	0.254689245934109	0.00120410180563328	0.185710100702716	0.324510781141006	Y	2816	4469	0.630119
Dermatitis bullous	Skin and subcutaneous tissue disorders	10040785	10012441	393	1.4518381111877	1.23697372014464	1.70402480406018	Y	0.229187872278652	0.226294647363972	0.00855486581457666	0.044202837050646	0.414172907506658	Y	393	635	0.618898
Dermatitis exfoliative generalised	Skin and subcutaneous tissue disorders	10040785	10012456	114	1.92291725594279	1.38816783491458	2.66366262075944	Y	0.370600873370263	0.358414853533576	0.0304875716726415	0.0213870610853455	0.719814685655181	Y	114	167	0.682635
Dermatomyositis	Musculoskeletal and connective tissue disorders	10028395	10012503	200	1.77029126605592	1.39358868631071	2.24882075856286	Y	0.331651664694597	0.325043104221071	0.017246630201586	0.0689988124231161	0.594304516966077	Y	200	301	0.664452
Diabetes insipidus	Endocrine disorders	10014698	10012599	60	5.36391695443271	2.74621908709342	10.476806176634	Y	0.699022730343126	0.664425375282086	0.0634354686943427	0.195294753378007	1.20275070730824	Y	60	70	0.857143
Diabetes mellitus	Metabolism and nutrition disorders	10027433	10012601	848	1.46644846345814	1.31451312017971	1.63594494643367	Y	0.234650370435558	0.233295714370413	0.00397486065277165	0.108557378516552	0.360743362354565	Y	848	1365	0.621245
Diabetes mellitus inadequate control	Metabolism and nutrition disorders	10027433	10012607	311	2.01477745173515	1.64876674227717	2.46203909621195	Y	0.391614287069029	0.386977378862268	0.0112959294860578	0.179049666437487	0.604178907700571	Y	311	449	0.69265
Diffuse alopecia	Skin and subcutaneous tissue disorders	10040785	10073736	78	3.67005775821363	2.22279656529794	6.05962963903476	Y	0.606904528354694	0.582870683032805	0.0475845115870258	0.170627040569566	1.04318201613982	Y	78	97	0.804124
Dilated cardiomyopathy	Cardiac disorders	10007541	10056419	253	2.21750018279034	1.76207173912707	2.79063953611289	Y	0.43273351198184	0.426711913796981	0.0140405187319541	0.195748122289107	0.669718901674572	Y	253	355	0.712676
Diplopia	Eye disorders	10015919	10013036	1973	1.38362033136768	1.28950314067634	1.4846068698754	Y	0.202254475217956	0.201701151137411	0.00169462092539313	0.119922927791878	0.284586022644034	Y	1973	3248	0.607451
Disease progression	General disorders and administration site conditions	10018065	10061818	159	3.15881158886978	2.26877249102569	4.39801	Y	0.561872764992433	0.550595952147617	0.0231611859643906	0.257496774057599	0.866248755927268	Y	159	204	0.779412
Disease recurrence	General disorders and administration site conditions	10018065	10061819	3855	17.970218052573	15.5455794670545	20.7730266691826	Y	0.851293162812547	0.850636578139713	0.00105355736633507	0.786376065947851	0.916210259677242	Y	3855	4047	0.952557
Disturbance in attention	Nervous system disorders	10029205	10013496	6268	1.89356041118299	1.81253638987761	1.97820636916515	Y	0.363089683619017	0.362868075390817	0.000557096795529557	0.315883887554146	0.410295479683889	Y	6268	9230	0.67909
Dizziness	Nervous system disorders	10029205	10013573	76529	1.14145340060821	1.1291855968433	1.1538544853941	Y	0.0850292604433557	0.0850180717270495	4.20393555152578e-05	0.072061707780612	0.0979968131060994	Y	76529	136648	0.560045
Dizziness exertional	Nervous system disorders	10029205	10013576	148	2.59434775594645	1.88717750323969	3.56651150579634	Y	0.494243896764875	0.483130153060156	0.0243753745308137	0.18199159793706	0.806496195592689	Y	148	199	0.743719
Dizziness postural	Nervous system disorders	10029205	10013578	1446	1.36088675870078	1.25390669868226	1.47699407934689	Y	0.192854795841906	0.192111	0.00230633634352698	0.0968061343514513	0.288903457332361	Y	1446	2396	0.603506
Drowning	General disorders and administration site conditions	10018065	10013647	37	4.13465851659085	1.9255014504462	8.87841504604199	Y	0.639015420978849	0.587570969502727	0.10001962814329	0.00649782235161855	1.27153301960608	Y	37	45	0.822222
Drug eruption	Skin and subcutaneous tissue disorders	10040785	10013687	217	2.06381818918483	1.62018002879366	2.62893347795526	Y	0.40219561399345	0.395466472227957	0.0162182290382204	0.147493992182984	0.656897235803916	Y	217	311	0.697749
Drug hypersensitivity	Immune system disorders	10021428	10013700	475	1.50055944564208	1.29517850403849	1.73850835455092	Y	0.247144816726792	0.244681803806166	0.00711448629412161	0.0784499881857654	0.415839645267819	Y	475	758	0.626649
Dry eye	Eye disorders	10015919	10013774	917	1.52958169893461	1.37494716455994	1.7016073301002	Y	0.257374087641787	0.256076430277205	0.00369837537089651	0.13574554870628	0.379002626577294	Y	917	1453	0.631108
Dysaesthesia	Nervous system disorders	10029205	10013886	711	2.83798167181564	2.4422202708897	3.29787614391857	Y	0.52629834652399	0.523868068148776	0.0051465667785157	0.382819194330848	0.669777498717132	Y	711	935	0.760428
Dysarthria	Nervous system disorders	10029205	10013887	2461	1.29286608925945	1.21537134370724	1.3753020699488	Y	0.163036250997515	0.162620305326027	0.00134485711506367	0.0896916638744382	0.236380838120593	Y	2461	4163	0.59116
Dysentery	Infections and infestations	10021881	10051402	395	2.55903050256055	2.10814696656114	3.10634752553216	Y	0.489132271984863	0.484968504953849	0.00915328778316418	0.297786639338971	0.680477904630755	Y	395	533	0.741088
Dysgeusia	Nervous system disorders	10029205	10013911	4081	1.21274058560262	1.15691732459895	1.2712574154576	Y	0.124552234810796	0.124317465525665	0.000803023187594978	0.0678769072830266	0.181227562338565	Y	4081	7090	0.575599
Dyslalia	Nervous system disorders	10029205	10013931	109	7.49583958067579	4.2174711351914	13.3225834198094	Y	0.758862138893614	0.738215331651202	0.0358428456364006	0.380218001812895	1.13750627597433	Y	109	122	0.893443
Dysmenorrhoea	Reproductive system and breast disorders	10038604	10013935	7237	3.45618189060866	3.28493955786389	3.63635100450338	Y	0.589039176241315	0.588780898186466	0.000515568000302623	0.543626931183286	0.634451421299345	Y	7237	9112	0.794227
Dyspepsia	Gastrointestinal disorders	10017947	10013946	2184	1.16924118807948	1.09704657192289	1.24618679907566	Y	0.102031436303705	0.101609458302377	0.00149209675665658	0.0247760997461164	0.179286772861294	Y	2184	3854	0.566684
Dysphagia	Gastrointestinal disorders	10017947	10013950	5328	1.23692620251786	1.18666321582564	1.28931815705666	Y	0.136515080449666	0.136331609982901	0.00061688903280742	0.0868405786280098	0.186189582271321	Y	5328	9180	0.580392
Dysphonia	Respiratory, thoracic and mediastinal disorders	10038738	10013952	2309	1.17764510850835	1.10672542218212	1.25311	Y	0.106493085157536	0.106090794537152	0.00141291047635681	0.0313156822665924	0.18167048804848	Y	2309	4062	0.568439
Dysphoria	Psychiatric disorders	10037175	10013954	310	7.49068113327784	5.32677727162924	10.533630557315	Y	0.75874770437555	0.751412431822746	0.0126730609656804	0.533598323157832	0.983897085593269	Y	310	347	0.893372
Dyspnoea	Respiratory, thoracic and mediastinal disorders	10038738	10013968	60640	1.3480657341398	1.3310660802982	1.36528249833754	Y	0.184601828877791	0.184584818805753	5.45298760686516e-05	0.169832959446632	0.199370698308949	Y	60640	101056	0.600063
Dyspnoea at rest	Respiratory, thoracic and mediastinal disorders	10038738	10013969	366	2.37113030889409	1.94949385483994	2.88395827860548	Y	0.4598350664637	0.455511718125898	0.00979243861049484	0.261921564039082	0.657748568888318	Y	366	504	0.72619
Dyspnoea exertional	Respiratory, thoracic and mediastinal disorders	10038738	10013971	3814	1.74317058820466	1.6506708893058	1.8408537518098	Y	0.323898664321109	0.323554106714932	0.000905783679628033	0.263706183739959	0.384091144902259	Y	3814	5771	0.660891
Ear discomfort	Ear and labyrinth disorders	10013993	10052137	2546	1.15607087563465	1.09000672325771	1.22613910627656	Y	0.0949215832127111	0.0945642110170588	0.00127768327068185	0.0234321918128159	0.166410974612606	Y	2546	4515	0.563898
Ear disorder	Ear and labyrinth disorders	10013993	10014004	292	1.83838735415895	1.50434671412766	2.24660181871128	Y	0.349688478115112	0.345033126278437	0.0118880152860831	0.131624127190133	0.567752829040091	Y	292	434	0.672811
Ear pain	Ear and labyrinth disorders	10013993	10014020	4472	1.13562253840604	1.08653276847171	1.18693019406101	Y	0.0835982506255259	0.0833990815383294	0.000725295795930509	0.0297356180893972	0.137460883161655	Y	4472	7993	0.55949
Eating disorder	Psychiatric disorders	10037175	10014062	616	1.54264721633046	1.35407262867075	1.75748359701226	Y	0.261905697593364	0.259961741329626	0.0055099094778945	0.113448168610903	0.410363226575824	Y	616	973	0.633094
Ectopic pregnancy	Pregnancy, puerperium and perinatal conditions	10036585	10014166	98	2.03745753610885	1.42358022887829	2.91605146463554	Y	0.396573643395988	0.381909930543638	0.0356810668707057	0.0187849888775885	0.774362297914388	Y	98	141	0.695035
Eczema	Skin and subcutaneous tissue disorders	10040785	10014184	1513	1.30572709256718	1.20647698135587	1.41314195513942	Y	0.168895765874109	0.168212481641462	0.00219058244447631	0.075288448970433	0.262503082777785	Y	1513	2549	0.593566
Embolic stroke	Nervous system disorders	10029205	10014498	239	1.72311461166572	1.38708923165863	2.14054287003983	Y	0.318456221664572	0.313024419510426	0.0143900278893564	0.0785393369785925	0.558373106350551	Y	239	363	0.658402
Embolism	Vascular disorders	10047065	10061169	454	2.56898347118185	2.14354879221042	3.07885507397289	Y	0.490575796277837	0.486944544563265	0.00796942984560023	0.312032469932658	0.669119122623016	Y	454	612	0.74183
Emotional disorder	Psychiatric disorders	10037175	10014551	383	1.59259053289599	1.34760188980183	1.88211713315638	Y	0.278614059406426	0.27541152461111	0.00889458195153919	0.0899918767073679	0.467236242105484	Y	383	598	0.640468
Endocarditis	Infections and infestations	10021881	10014665	181	1.94956062537335	1.5034684727587	2.52801219371904	Y	0.376866919404326	0.369087389206318	0.0192899262095934	0.0990905618099953	0.654643276998656	Y	181	264	0.685606
Endocrine ophthalmopathy	Eye disorders	10015919	10060742	111	2.25529262336401	1.59059518625006	3.19776198304204	Y	0.439706612755442	0.425958295587887	0.0319253704181394	0.0823531719261176	0.797060053584767	Y	111	155	0.716129
Endolymphatic hydrops	Ear and labyrinth disorders	10013993	10049934	40	4.46990538978717	2.09229341402163	9.54935577378908	Y	0.65838074584578	0.609544759787251	0.0932416238171626	0.0476709168200383	1.26909057487152	Y	40	48	0.833333
Endometriosis	Reproductive system and breast disorders	10038604	10014778	481	3.25792801008479	2.68719453165386	3.94987962124292	Y	0.571564971758834	0.567766801397749	0.00770765553606925	0.395978462754649	0.74715148076302	Y	481	613	0.784666
Endothelial dysfunction	Vascular disorders	10047065	10048554	57	3.63979208550291	2.02848801423936	6.53101538322737	Y	0.604558046339633	0.572011868859239	0.064793183909407	0.0954679407221427	1.11364815195712	Y	57	71	0.802817
Enthesopathy	Musculoskeletal and connective tissue disorders	10028395	10014910	70	3.91119356146491	2.27213422243288	6.73263	Y	0.624433413922442	0.597149083885426	0.0532384471519215	0.162964250697329	1.08590257714756	Y	70	86	0.813953
Eosinophilia	Blood and lymphatic system disorders	10005329	10014950	200	2.00899085225848	1.56499614348633	2.57894836435006	Y	0.39034565895362	0.383166744520149	0.0175318143929785	0.125530142844925	0.655161175062314	Y	200	289	0.692042
Eosinophilic pneumonia	Respiratory, thoracic and mediastinal disorders	10038738	10014962	41	3.66532096864148	1.83609604496436	7.3169254081279	Y	0.606541814326162	0.56168105194316	0.0895823394720722	0.00793563503272288	1.2051479936196	Y	41	51	0.803922
Epididymitis	Infections and infestations	10021881	10015000	124	1.9112870579647	1.39931003834839	2.61058530120675	Y	0.367816821867753	0.35664556299759	0.0280241628208616	0.0330084419196902	0.702625201815816	Y	124	182	0.681319
Epilepsy	Nervous system disorders	10029205	10015037	2292	2.13075054380123	1.97617135811478	2.29742115291074	Y	0.415807944763951	0.415155265875598	0.00154675412316319	0.33715035458568	0.494465534942221	Y	2292	3254	0.704364
Epistaxis	Respiratory, thoracic and mediastinal disorders	10038738	10015090	3182	1.3308417694982	1.25983166491249	1.40585434131323	Y	0.179922741622069	0.179591992561145	0.00104467393951588	0.115279909397116	0.244565573847023	Y	3182	5320	0.59812
Epstein-Barr virus infection	Infections and infestations	10021881	10015108	235	1.70804889909408	1.37330180268652	2.12439176588079	Y	0.314116320980317	0.30862747494594	0.0146166557440841	0.0723175968804241	0.55591504508021	Y	235	358	0.656425
Epstein-Barr virus infection reactivation	Infections and infestations	10021881	10015109	231	2.79077529764014	2.14793244861971	3.62601103536723	Y	0.520498760645383	0.513106843929457	0.015772888031667	0.269318442692984	0.771679078597781	Y	231	305	0.757377
Erectile dysfunction	Reproductive system and breast disorders	10038604	10061461	764	2.2323102595879	1.95507415093956	2.54885938350041	Y	0.435448898426813	0.433439806927456	0.00466374309136706	0.298865691679174	0.572032105174452	Y	764	1070	0.714019
Erysipelas	Infections and infestations	10021881	10015145	514	1.30175418508536	1.13679898289108	1.49064520983092	Y	0.167151517651617	0.1651485286602	0.00643899446477587	0.00666482705360033	0.327638208249633	Y	514	867	0.592849
Erythema nodosum	Skin and subcutaneous tissue disorders	10040785	10015226	247	1.7807966469806	1.4352486543959	2.20953817875701	Y	0.334507006643448	0.3291265703009	0.0139873052775651	0.0979711296390061	0.57104288364789	Y	247	371	0.665768
Exercise tolerance decreased	General disorders and administration site conditions	10018065	10051301	1812	1.59314391580246	1.47535317702561	1.72033895068797	Y	0.278705930329556	0.278027338656521	0.00188310188586019	0.191916486596803	0.365495374062309	Y	1812	2829	0.640509
Extrasystoles	Cardiac disorders	10007541	10015856	1849	2.43524469549196	2.23017784933752	2.65916762139995	Y	0.470163912906667	0.469293866056745	0.00194767611901614	0.381898945473009	0.558428880340324	Y	1849	2528	0.731408
Eye disorder	Eye disorders	10015919	10015916	935	1.6327361784757	1.46592603965557	1.81852791777258	Y	0.291388499922848	0.290048696498728	0.0036607052548147	0.170380975283846	0.412396024561851	Y	935	1447	0.646164
Eye haematoma	Eye disorders	10015919	10079891	85	5.84533459986191	3.26070661145819	10.4786908654327	Y	0.716096243702067	0.690984235554307	0.0452255041209338	0.290770466816002	1.14142202058813	Y	85	98	0.867347
Eye haemorrhage	Eye disorders	10015919	10015926	835	1.95435650836992	1.73149127634165	2.20590736667058	Y	0.37793408632726	0.376234751059774	0.00419812826726957	0.248348157040634	0.507520015613885	Y	835	1217	0.686113
Eye infarction	Eye disorders	10015919	10083006	90	2.11733474533269	1.4491430978664	3.09362576435248	Y	0.413268248009248	0.396955446782511	0.0390064395094862	0.0182672884687117	0.808269207549785	Y	90	128	0.703125
Eye inflammation	Eye disorders	10015919	10015943	386	1.50038	1.27436404114976	1.76648205707429	Y	0.247085648252753	0.244056959099055	0.00875119460822333	0.0599900084508235	0.434181288054682	Y	386	616	0.626623
Eye oedema	Eye disorders	10015919	10052139	142	1.89472799311223	1.41703944953197	2.53344687691569	Y	0.363803139103373	0.354088259835921	0.024465918820178	0.0509714346987332	0.676634843508013	Y	142	209	0.679426
Eye pain	Eye disorders	10015919	10015958	4539	1.27161622212173	1.21529216339834	1.33055068160849	Y	0.153134602036691	0.152912976443564	0.00072725132061066	0.0991994068257473	0.207069797247635	Y	4539	7731	0.587117
Eyelid oedema	Eye disorders	10015919	10015993	418	2.16015735263399	1.80937948145794	2.57893926396178	Y	0.421759963582924	0.418160517392587	0.00848290449486548	0.237554594552969	0.605965332612879	Y	418	591	0.707276
Eyelid ptosis	Eye disorders	10015919	10015995	565	1.52605972721816	1.33244181774651	1.74781236975575	Y	0.25616728692452	0.254066762297631	0.00599730792851223	0.10128271146896	0.411051862380079	Y	565	896	0.63058
Face oedema	General disorders and administration site conditions	10018065	10016029	914	2.46898123084575	2.17724645505668	2.79980628932056	Y	0.4755354797822	0.473763952461378	0.00394477174776146	0.349920643910613	0.601150315653788	Y	914	1245	0.734137
Facial asymmetry	Musculoskeletal and connective tissue disorders	10028395	10068737	177	2.02868747312554	1.55427607173991	2.64790337987341	Y	0.394667264903713	0.386514849267157	0.0198230420803508	0.113078613993554	0.676255915813872	Y	177	255	0.694118
Facial paralysis	Nervous system disorders	10029205	10016062	7277	2.05334661090951	1.96941843260238	2.14085144870014	Y	0.399465988740237	0.399265226560825	0.000484766033140064	0.355431182818555	0.44350079466192	Y	7277	10449	0.69643
Facial paresis	Nervous system disorders	10029205	10051267	1625	2.1495693462748	1.96511049163496	2.35134278408941	Y	0.419593886258663	0.418668598123712	0.00218382254348147	0.32613111199037	0.513056660526956	Y	1625	2301	0.706215
Factor II mutation	Congenital, familial and genetic disorders	10010331	10065003	95	6.53304192777805	3.65926495335875	11.6637186358781	Y	0.736383257847053	0.713341019334189	0.0407756654183701	0.332523552412752	1.14024296328135	Y	95	108	0.87963
Factor V Leiden mutation	Congenital, familial and genetic disorders	10010331	10058279	159	3.02439190943001	2.18428290450758	4.18761983759048	Y	0.547797579780711	0.536716702567568	0.0230630891439659	0.244066849402859	0.851528310158563	Y	159	206	0.771845
Fear of death	Psychiatric disorders	10037175	10066392	164	2.0084288094844	1.5243652433983	2.64620720016834	Y	0.390223907399398	0.381484777844559	0.0213592155518931	0.0979280603410241	0.682519754457773	Y	164	237	0.691983
Fibromyalgia	Musculoskeletal and connective tissue disorders	10028395	10048439	995	1.5026977721755	1.35732221034515	1.66364373712489	Y	0.247881454275403	0.246702754374926	0.00340002458117857	0.131261994815524	0.364500913735282	Y	995	1587	0.626969
Foetal death	Pregnancy, puerperium and perinatal conditions	10036585	10055690	294	1.51928483581552	1.25913274307991	1.83318750546741	Y	0.253808756806276	0.249795356437593	0.0115024682549956	0.039309635549376	0.468307878063177	Y	294	467	0.62955
Foetal growth restriction	Pregnancy, puerperium and perinatal conditions	10036585	10070531	190	2.20597873506874	1.69279956299314	2.87473029055548	Y	0.430574828322968	0.422595543588347	0.0186631323786685	0.157348677461316	0.70380097918462	Y	190	267	0.71161
Folate deficiency	Metabolism and nutrition disorders	10027433	10016880	98	3.98233329879478	2.50793650679087	6.32351674763198	Y	0.629234400186263	0.609501932420614	0.0382249357417858	0.238210432932154	1.02025836744037	Y	98	120	0.816667
Gait disturbance	General disorders and administration site conditions	10018065	10017577	10328	1.08715616015197	1.05634124685852	1.11886998644737	Y	0.0554794750562875	0.0553978768898991	0.000311688340672139	0.0201700802343912	0.0907888698781838	Y	10328	18823	0.54869
Gastritis	Gastrointestinal disorders	10017947	10017853	579	1.6381242379154	1.4282629167282	1.8788214602624	Y	0.293090817517192	0.290923469752917	0.00591113449240352	0.139323012142939	0.446858622891445	Y	579	895	0.646927
Gastrointestinal carcinoma	Neoplasms benign, malignant and unspecified (incl cysts and polyps)	10029104	10017940	39	4.35815636054133	2.03668274291808	9.32571699199145	Y	0.652228518864185	0.602550114676557	0.0953956869487415	0.0345046745818339	1.26995236314654	Y	39	47	0.829787
Gastrointestinal disorder	Gastrointestinal disorders	10017947	10017944	1678	1.1821981745677	1.09904573143904	1.27164182888119	Y	0.108910806995397	0.108354794196564	0.00194528644792693	0.0207000038491397	0.197121610141654	Y	1678	2947	0.569393
Gastrointestinal pain	Gastrointestinal disorders	10017947	10017999	769	1.38611238206105	1.23814780506209	1.55175943279778	Y	0.203333270059728	0.201911910183521	0.00434673880552219	0.0714736658509756	0.33519287426848	Y	769	1265	0.607905
General physical health deterioration	General disorders and administration site conditions	10018065	10049438	3452	1.76628805451224	1.66749077941707	1.87093897610832	Y	0.330335992942712	0.329951691510237	0.0010025685606779	0.26700926680981	0.393662719075614	Y	3452	5200	0.663846
Generalised tonic-clonic seizure	Nervous system disorders	10029205	10018100	983	1.27552159267566	1.15714731186593	1.40600536915074	Y	0.155103625939272	0.154076115259439	0.0033589171290845	0.0391912947732651	0.271015957105278	Y	983	1672	0.587919
Genital haemorrhage	Reproductive system and breast disorders	10038604	10061178	198	3.54029083359626	2.59604360666216	4.82798484366013	Y	0.596575461372308	0.58710628190345	0.0188176627544472	0.322220488722296	0.87093043402232	Y	198	248	0.798387
Genital herpes	Infections and infestations	10021881	10018150	262	1.62658527328412	1.32730844586713	1.99334198430139	Y	0.289502236031848	0.284751666923044	0.0130274897198213	0.0612261775428224	0.517778294520874	Y	262	406	0.64532
Giant cell arteritis	Vascular disorders	10047065	10018250	401	1.81981509022216	1.53448840132897	2.15819615171552	Y	0.344871903936389	0.341500715068882	0.00865188504966373	0.158840884483571	0.530902923389208	Y	401	598	0.670569
Gingival bleeding	Gastrointestinal disorders	10017947	10018276	420	1.41691762199076	1.21496062746422	1.65244	Y	0.215700491497807	0.213049683062474	0.0079775455936365	0.0370662776009562	0.394334705394659	Y	420	685	0.613139
Glaucoma	Eye disorders	10015919	10018304	195	2.00379341472217	1.55634144519188	2.57988891916253	Y	0.389194113030391	0.38184421855835	0.0179735006056856	0.121063543302241	0.657324682758541	Y	195	282	0.691489
Glioblastoma	Neoplasms benign, malignant and unspecified (incl cysts and polyps)	10029104	10018336	56	2.78127874901358	1.63533995580742	4.73021615612352	Y	0.519316708108228	0.489507063471472	0.0642664407372661	0.0123001768697839	1.02633323934667	Y	56	74	0.756757
Glomerulonephritis	Renal and urinary disorders	10038359	10018364	126	2.04805128398163	1.49201237925828	2.81131317684106	Y	0.398849188096285	0.387369965829337	0.0278244354728759	0.0652360260485271	0.732462350144043	Y	126	181	0.696133
Goitre	Endocrine disorders	10014698	10018498	288	1.83910584205548	1.50280778576302	2.25066061696327	Y	0.349873166720739	0.345152238820909	0.012053255340835	0.130298529379948	0.569447804061531	Y	288	428	0.672897
Granulomatosis with polyangiitis	Vascular disorders	10047065	10072579	97	2.40880214172428	1.64314886163841	3.53122464643276	Y	0.466045558365512	0.449787847795554	0.0367706731517441	0.0825319437349799	0.849559172996044	Y	97	133	0.729323
Graves' disease	Endocrine disorders	10014698	10018706	760	2.49822782417983	2.17512598948237	2.86932448588485	Y	0.480043504587268	0.477901055763864	0.00474953358925665	0.342209784630841	0.617877224543694	Y	760	1032	0.736434
Haemarthrosis	Musculoskeletal and connective tissue disorders	10028395	10018829	55	3.78223902213984	2.06652409665427	6.92241239468626	Y	0.615312023953894	0.581179511807655	0.0673316803469269	0.0963450487158665	1.13427899919192	Y	55	68	0.808824
Haematoma	Vascular disorders	10047065	10018852	1231	1.85925698329027	1.68562014187844	2.05078027013926	Y	0.354931352124897	0.353814928562843	0.00283013526353212	0.24853332087371	0.461329383376083	Y	1231	1823	0.675261
Haematuria	Renal and urinary disorders	10038359	10018867	979	1.47852621612236	1.33507567293533	1.63739016152906	Y	0.239112735989072	0.237930963973489	0.00344748289688102	0.121682196573109	0.356543275405036	Y	979	1571	0.62317
Haemolysis	Blood and lymphatic system disorders	10005329	10018910	151	1.79990266867575	1.36458198421812	2.37409672278676	Y	0.339640928589465	0.330807513638845	0.0228618534821158	0.0372381939317518	0.642043663247178	Y	151	226	0.668142
Haemoptysis	Respiratory, thoracic and mediastinal disorders	10038738	10018964	758	1.33400015027665	1.19218285646283	1.49268746089675	Y	0.181407500422324	0.180015931244264	0.00438461622810145	0.0489746309661133	0.313840369878535	Y	758	1266	0.598736
Haemorrhage	Vascular disorders	10047065	10055798	3365	2.07722364396791	1.95311396634553	2.20921981072761	Y	0.404785514702756	0.404347673280481	0.00105022960533484	0.339971022331533	0.46960000707398	Y	3365	4814	0.699003
Haemorrhage subcutaneous	Skin and subcutaneous tissue disorders	10040785	10018999	311	2.27902361207548	1.84847064539493	2.80986264907002	Y	0.443962707083452	0.438984438467217	0.0114664461715097	0.229799720818227	0.658125693348676	Y	311	433	0.718245
Haemorrhagic diathesis	Blood and lymphatic system disorders	10005329	10062713	113	3.25875451192085	2.19010942069185	4.84883580182483	Y	0.571669112652449	0.555674286737116	0.0326115016263846	0.210496014947847	0.932842210357052	Y	113	144	0.784722
Haemorrhagic disorder	Blood and lymphatic system disorders	10005329	10019009	65	2.64131562387381	1.62877592659242	4.28330755079098	Y	0.5008394688593	0.475657298994257	0.0551874231749782	0.0309993974521107	0.97067954026649	Y	65	87	0.747126
Haemorrhagic stroke	Nervous system disorders	10029205	10019016	267	1.50124141513349	1.23361230292989	1.8269319957002	Y	0.24740146314129	0.243027623352622	0.0126403131023348	0.0225431690773631	0.472259757205216	Y	267	426	0.626761
Haemorrhoids	Gastrointestinal disorders	10017947	10019022	243	1.50861762693673	1.22760374612551	1.85395910650108	Y	0.250037899140944	0.24521495959715	0.0138941642408567	0.0142908801493421	0.485784918132547	Y	243	387	0.627907
Hallucination, olfactory	Psychiatric disorders	10037175	10019072	75	4.19057123459583	2.4426725111836	7.18921066652234	Y	0.642439201976759	0.616382530455174	0.0500096196659879	0.195182588091674	1.08969581586184	Y	75	91	0.824176
Head discomfort	Nervous system disorders	10029205	10019194	3736	1.31012764129572	1.2457679078337	1.37781237234779	Y	0.170767334590485	0.170489915916935	0.000887632741778521	0.111181002540978	0.230353666639991	Y	3736	6286	0.594337
Heavy menstrual bleeding	Reproductive system and breast disorders	10038604	10085423	12734	2.92303181163384	2.81998586074932	3.02984319558009	Y	0.535532090563372	0.535394992212877	0.000288130253915245	0.501583290648485	0.569480890478258	Y	12734	16639	0.76531
Hemianaesthesia	Nervous system disorders	10029205	10077170	303	4.67058992546261	3.52671244535078	6.18548027089379	Y	0.668734108265354	0.661968832453333	0.0125958573548285	0.44427157370933	0.893196642821378	Y	303	361	0.839335
Hemianopia	Nervous system disorders	10029205	10019452	99	2.52871263621194	1.71990128170618	3.71788059265504	Y	0.484682581301411	0.468356735572419	0.0362308476975747	0.103994532119014	0.865370630483808	Y	99	134	0.738806
Hemianopia homonymous	Nervous system disorders	10029205	10019456	68	5.0659309095222	2.74240695746288	9.35807718479352	Y	0.686949898042551	0.656744818123415	0.055860290987209	0.214254262407065	1.15964553367804	Y	68	80	0.85
Hemidysaesthesia	Nervous system disorders	10029205	10083174	47	5.25215059689873	2.48186892210232	11.1146425368577	Y	0.694644289832552	0.651036908504251	0.0805287662289892	0.127092472888973	1.26219610677613	Y	47	55	0.854545
Hemihypoaesthesia	Nervous system disorders	10029205	10077193	209	4.24658504195899	3.06795502504266	5.87801462908966	Y	0.645780709066146	0.63625882523064	0.0181052575725015	0.376669151733493	0.9148922663988	Y	209	253	0.826087
Hemiparaesthesia	Nervous system disorders	10029205	10078746	511	4.35121262675187	3.52696495910417	5.36808602941545	Y	0.651808091922294	0.647867202954644	0.00743815419919525	0.479318623267593	0.824297560576995	Y	511	616	0.829545
Hemiparesis	Nervous system disorders	10029205	10019465	2343	1.79389728002616	1.67224597088198	1.92439838834713	Y	0.337890109661954	0.337317574167589	0.00148021200311525	0.260943062854029	0.414837156469879	Y	2343	3511	0.667331
Hemiplegia	Nervous system disorders	10029205	10019468	998	2.02801975904546	1.81282552677792	2.26875895243428	Y	0.394463196577536	0.393008068357172	0.00352946295707531	0.27564462972748	0.513281763427593	Y	998	1438	0.694019
Hemiplegic migraine	Nervous system disorders	10029205	10019476	103	2.42318206613683	1.67040742428163	3.5151970952071	Y	0.468364326463999	0.452993028605121	0.034670301217052	0.095965071808182	0.840763581119816	Y	103	141	0.730496
Hepatic cytolysis	Hepatobiliary disorders	10019805	10049199	277	4.67259528734882	3.48285993262243	6.26874096051146	Y	0.668835103482946	0.661437797580559	0.0137746733583353	0.434103994693887	0.903566212272006	Y	277	330	0.839394
Hepatic function abnormal	Hepatobiliary disorders	10019805	10019670	379	2.21462744179841	1.83554544873782	2.67199851103613	Y	0.432186754349476	0.428162135904607	0.00938190501192551	0.238466285509185	0.625907223189767	Y	379	532	0.712406
Hepatic pain	Hepatobiliary disorders	10019805	10019705	207	1.58168164274894	1.26084661832119	1.98415634594793	Y	0.275052106294274	0.269176415790527	0.0164104042507862	0.0188459061289687	0.53125830645958	Y	207	324	0.638889
Hepatic steatosis	Hepatobiliary disorders	10019805	10019708	275	1.48102036116738	1.22150139181023	1.79567647233031	Y	0.240068114534075	0.235868811903639	0.0122497820788509	0.0187106472658495	0.461425581802301	Y	275	441	0.623583
Hepatitis	Hepatobiliary disorders	10019805	10019717	418	1.88739332253678	1.59375992515336	2.23512556548544	Y	0.361987743065555	0.358673636653996	0.00834044799129701	0.17933563668518	0.544639849445931	Y	418	616	0.678571
Hepatitis C	Infections and infestations	10021881	10019744	191	4.61505037501976	3.24549469605471	6.56254	Y	0.665953965550581	0.655291461651865	0.0199290215779754	0.383613592398065	0.948294338703096	Y	191	228	0.837719
Hepatitis E	Infections and infestations	10021881	10019768	44	4.37057818848401	2.13368064477058	8.95258329706886	Y	0.652926315753672	0.608647942925995	0.0847961229825699	0.0705308384959243	1.23532179301142	Y	44	53	0.830189
Hepatitis acute	Hepatobiliary disorders	10019805	10019727	139	1.85469674804104	1.38570979390653	2.48241012823933	Y	0.353855697219863	0.344071624625172	0.0249214539944692	0.0381250905662208	0.669586303873505	Y	139	206	0.674757
Herpes dermatitis	Infections and infestations	10021881	10062639	37	8.26932887224594	2.94744382297946	23.2003743257897	Y	0.77331651269044	0.713392228244502	0.104328881264457	0.127316880292846	1.41931614508803	Y	37	41	0.902439
Histamine intolerance	Metabolism and nutrition disorders	10027433	10068652	146	1.97762052767144	1.47870901996993	2.64486311955207	Y	0.383319255996392	0.373606799974625	0.0239302681815025	0.0739310326813957	0.692707479311388	Y	146	212	0.688679
Hodgkin's disease	Neoplasms benign, malignant and unspecified (incl cysts and polyps)	10029104	10020206	75	2.39460184902834	1.55137046684539	3.69616293329979	Y	0.463733314992236	0.442866510356974	0.0473992066910535	0.0283061376546083	0.899160492329864	Y	75	103	0.728155
Hoffmann's sign	Nervous system disorders	10029205	10058444	25	11.1747338380595	2.64680816971416	47.1793452129771	Y	0.81038383929083	0.720072646207319	0.154386867719951	0.0245419525987283	1.59622572598293	Y	25	27	0.925926
Hot flush	Vascular disorders	10047065	10060800	4356	1.25612702520362	1.1995583468672	1.31536336483145	Y	0.145823764210241	0.145595652569739	0.000756396657858546	0.0908184314557331	0.20082909696475	Y	4356	7457	0.584149
Hyperacusis	Ear and labyrinth disorders	10013993	10020559	1095	1.53933921006651	1.39601698029618	1.69737563159545	Y	0.260740296801471	0.259647782423301	0.00310038442957055	0.149378105200002	0.37210248840294	Y	1095	1731	0.632582
Hyperaesthesia	Nervous system disorders	10029205	10020568	998	1.31020809196894	1.18857349656723	1.44429036085592	Y	0.170924642079804	0.16988548760892	0.00332197346373133	0.055651514877818	0.286197769281791	Y	998	1679	0.594401
Hypercholesterolaemia	Metabolism and nutrition disorders	10027433	10020603	126	2.12533775952665	1.54192913255441	2.9294865092708	Y	0.414879297915234	0.403146422484022	0.0279515031949007	0.0805052367507905	0.749253359079677	Y	126	179	0.703911
Hypercoagulation	Blood and lymphatic system disorders	10005329	10020608	161	2.11666816558806	1.59419528642802	2.81037346011261	Y	0.413128241697247	0.403944154548783	0.0218969973027957	0.117175561001189	0.709080922393305	Y	161	229	0.703057
Hyperhomocysteinaemia	Metabolism and nutrition disorders	10027433	10051286	37	5.51288196847588	2.32676144755209	13.0618751786182	Y	0.704603762606426	0.649110382667968	0.102076317134157	0.0656160721642475	1.3435914530486	Y	37	43	0.860465
Hyperleukocytosis	Blood and lymphatic system disorders	10005329	10078862	191	10.6723842098459	6.40799274782326	17.7746432002844	Y	0.805357022215997	0.792861235865344	0.0208466558371736	0.516589601358494	1.0941244430735	Y	191	207	0.922705
Hypersensitivity	Immune system disorders	10021428	10020751	6825	1.07586387976396	1.03859719965146	1.11446775339775	Y	0.048734296303419	0.0486121268837131	0.000471065036833138	0.00532623083935399	0.092142361767484	Y	6825	12497	0.546131
Hypertension	Vascular disorders	10047065	10020772	13030	1.68640821213787	1.63787639902762	1.73637806836613	Y	0.306935806491377	0.306837762054497	0.000263664773384321	0.274460291198509	0.339411321784245	Y	13030	19949	0.653166
Hypertensive crisis	Vascular disorders	10047065	10020802	1784	3.94932315392577	3.54500702080264	4.3997524638478	Y	0.626918028807322	0.625820071668611	0.00211647504094019	0.534907702409896	0.718928355204748	Y	1784	2188	0.815356
Hyperthermia	General disorders and administration site conditions	10018065	10020843	535	3.65140903079167	3.01633201808736	4.42019904645684	Y	0.605431865896821	0.601871119879773	0.00700325521062295	0.438060957903551	0.772802773890091	Y	535	666	0.803303
Hyperthyroidism	Endocrine disorders	10014698	10020850	871	2.41856237232123	2.12831631464785	2.74839031611519	Y	0.46756573258321	0.465726218235443	0.00412969208186182	0.339040371943968	0.596091093222453	Y	871	1193	0.730092
Hyperventilation	Respiratory, thoracic and mediastinal disorders	10038738	10020910	1176	1.65585513900741	1.5034800052194	1.82367323267272	Y	0.29851666556577	0.297439856553812	0.00291663720848177	0.190504866053277	0.406528465078264	Y	1176	1811	0.649365
Hypoacusis	Ear and labyrinth disorders	10013993	10048865	2222	1.46307313572451	1.36753334563772	1.56528760874971	Y	0.233314380917047	0.232798262259194	0.00151712498758694	0.155413803574207	0.311214958259887	Y	2222	3580	0.62067
Hypoaesthesia	Nervous system disorders	10029205	10020937	26842	1.30655079111676	1.2821812584733	1.3313834986174	Y	0.168148952997651	0.16811093787701	0.000123150864984721	0.145954281115893	0.190343624879409	Y	26842	45245	0.593259
Hypoaesthesia oral	Gastrointestinal disorders	10017947	10057371	3913	1.21998016808144	1.16256466185555	1.28023125022267	Y	0.12819221736818	0.127945799103945	0.000838282506253359	0.0702859998694218	0.186098434866937	Y	3913	6781	0.577054
Hypoalbuminaemia	Metabolism and nutrition disorders	10027433	10020942	115	1.97708984821178	1.42487271851221	2.74332171366405	Y	0.383200910149897	0.370905797716773	0.0303315470374619	0.0348818205928536	0.73151999970694	Y	115	167	0.688623
Hypoglycaemia	Metabolism and nutrition disorders	10027433	10020993	595	1.5463640662449	1.35410608093237	1.76591912483471	Y	0.263179662221105	0.261163328004067	0.00570606298578283	0.112102688650904	0.414256635791307	Y	595	939	0.633653
Hypokinesia	Nervous system disorders	10029205	10021021	1304	1.21820990040951	1.1206836732277	1.32422323703669	Y	0.127398029159122	0.12665907915631	0.00251467515447252	0.0271049555304312	0.227691102787814	Y	1304	2261	0.576736
Hypomenorrhoea	Reproductive system and breast disorders	10038604	10021033	692	4.07060594252238	3.41512325477101	4.85189889300483	Y	0.634944190609113	0.632089655097661	0.00546618795186244	0.487076845304446	0.782811535913781	Y	692	844	0.819905
Hypotension	Vascular disorders	10047065	10021097	6726	1.22961455750013	1.18510986517647	1.27579054435693	Y	0.13287410068558	0.132729771519171	0.000488151241812451	0.0886858107520488	0.177062390619111	Y	6726	11618	0.578929
Hypothermia	General disorders and administration site conditions	10018065	10021113	579	1.90314489805485	1.64776672750125	2.19810270625181	Y	0.365819367982848	0.363411622207412	0.00603109939761498	0.210499061549787	0.521139674415908	Y	579	851	0.680376
Hypothyroidism	Endocrine disorders	10014698	10021114	798	1.72752187025485	1.53398256597369	1.94547961522268	Y	0.319676938207591	0.31804065783086	0.00432187948157065	0.188194932114428	0.451158944300754	Y	798	1211	0.65896
Hypoventilation	Respiratory, thoracic and mediastinal disorders	10038738	10021133	130	2.97998967944193	2.08354505062272	4.26212933909267	Y	0.542903528425844	0.529463516361039	0.0281312700179834	0.207455946720544	0.878351110131143	Y	130	169	0.769231
Hypovolaemic shock	Vascular disorders	10047065	10021138	125	1.77378530535922	1.31032344375549	2.40117378995427	Y	0.332610584664023	0.322067845723257	0.0275309456802873	0.000761548623312569	0.664459620704734	Y	125	188	0.664894
IIIrd nerve paralysis	Nervous system disorders	10029205	10021283	111	2.02515709873159	1.44697515521772	2.83437	Y	0.393902923142317	0.380981172605314	0.0315110191509151	0.0388760557031606	0.748929790581474	Y	111	160	0.69375
IIIrd nerve paresis	Nervous system disorders	10029205	10054202	30	6.70484623009842	2.36207310044758	19.0319948018317	Y	0.740842906037753	0.670298728730672	0.126608228374153	0.0292019056052237	1.45248390647028	Y	30	34	0.882353
Illusion	Psychiatric disorders	10037175	10021403	139	2.21902091742943	1.62716676757631	3.02615191639134	Y	0.43302591065347	0.422114818341595	0.0254857609589853	0.113740702984933	0.752311118322008	Y	139	195	0.712821
Immune system disorder	Immune system disorders	10021428	10021425	1014	1.64837001225304	1.48583950078423	1.82867913786179	Y	0.296232291375562	0.294987832233739	0.00338016900598074	0.179953849590668	0.412510733160456	Y	1014	1564	0.648338
Immunodeficiency	Immune system disorders	10021428	10061598	749	1.78099880751618	1.57347236771219	2.01589606367605	Y	0.334527774033925	0.332746711448244	0.00462323222189155	0.198539065357189	0.470516482710661	Y	749	1125	0.665778
Infarction	Vascular disorders	10047065	10061216	228	2.12326591107487	1.67277592634669	2.69507592626501	Y	0.414455162959691	0.407940485746378	0.0154927702807729	0.16551524827526	0.663395077644122	Y	228	324	0.703704
Infection susceptibility increased	Infections and infestations	10021881	10021866	392	1.63001902592265	1.38022583006444	1.92501978081789	Y	0.2905722895391	0.287386518580528	0.0087190192315775	0.103820912231435	0.477323666846765	Y	392	607	0.645799
Infectious mononucleosis	Infections and infestations	10021881	10021914	260	2.3718770982696	1.88014712269734	2.99221316320438	Y	0.459967187443772	0.453890422153983	0.0137718895940009	0.225259798603958	0.694674576283585	Y	260	358	0.726257
Infertility	Reproductive system and breast disorders	10038604	10021926	100	2.88384	1.92746838640461	4.31474890517956	Y	0.531848339916848	0.514679937603614	0.0363751704644103	0.150402823679416	0.913293856154281	Y	100	131	0.763359
Inflammation	General disorders and administration site conditions	10018065	10061218	5492	1.16843667552666	1.12239610572644	1.21637	Y	0.10150587883252	0.101338476013633	0.000593186675005466	0.0527950309644946	0.150216726700544	Y	5492	9695	0.566478
Inflammatory pain	General disorders and administration site conditions	10018065	10065390	105	2.68197309658103	1.82941550809461	3.93184580482546	Y	0.50637765240073	0.490534863545095	0.0343966485403605	0.135450982880403	0.877304321921057	Y	105	140	0.75
Insomnia	Psychiatric disorders	10037175	10022437	11528	1.1577468671232	1.12611912629674	1.19026289229404	Y	0.0955857498927964	0.0955070970510887	0.000281997564573499	0.0620001836731538	0.129171316112439	Y	11528	20434	0.564158
Insulin resistance	Metabolism and nutrition disorders	10027433	10022489	62	2.91721046242138	1.74485125415643	4.87727355657894	Y	0.535761459181824	0.508200325642008	0.0584197607041566	0.0523578567783809	1.01916506158527	Y	62	81	0.765432
Intermenstrual bleeding	Reproductive system and breast disorders	10038604	10022559	3324	2.66685227924254	2.49190694938963	2.85407971635666	Y	0.504100825124825	0.503595049147686	0.00109436348340686	0.437938494954044	0.570263155295606	Y	3324	4439	0.748817
Internal haemorrhage	Vascular disorders	10047065	10075192	312	1.63117017458301	1.3536453548888	1.96559322487221	Y	0.290937991706049	0.286936785066872	0.0109497009002285	0.0816563546689836	0.500219628743114	Y	312	483	0.645963
Interstitial lung disease	Respiratory, thoracic and mediastinal disorders	10038738	10022611	627	1.64872004963029	1.44481698909889	1.88139939006965	Y	0.296364705004771	0.294353181106574	0.00546406723608248	0.148526046514071	0.444203363495472	Y	627	967	0.648397
Intestinal haemorrhage	Gastrointestinal disorders	10017947	10059175	133	2.76515190972019	1.96060869970873	3.89984247492378	Y	0.517265968543466	0.504543883406379	0.0272913613484942	0.186864023340389	0.847667913746543	Y	133	176	0.755682
Intestinal ischaemia	Gastrointestinal disorders	10017947	10022680	163	2.14296355151011	1.61483443129406	2.84381648923646	Y	0.418394264494594	0.409256793952292	0.0216623025884501	0.124031885183309	0.712756643805878	Y	163	231	0.705628
Intra-abdominal haemorrhage	Gastrointestinal disorders	10017947	10061249	40	5.10846513104257	2.28845763647929	11.4034953407423	Y	0.688754394889299	0.638174024407278	0.0941265597275687	0.075153352753389	1.30235543702521	Y	40	47	0.851064
Intracranial pressure increased	Nervous system disorders	10029205	10022773	220	2.28699621348034	1.78241993165301	2.9344104537828	Y	0.445387022511582	0.438350313185276	0.0161972732280352	0.190850005729855	0.699924039293308	Y	220	306	0.718954
Iridocyclitis	Eye disorders	10015919	10022941	234	2.71687522090556	2.10007685817047	3.51482896316524	Y	0.511009101132376	0.50379909401603	0.0155275543020218	0.261789885966114	0.760228316298637	Y	234	311	0.752412
Iritis	Eye disorders	10015919	10022955	138	1.73761233086458	1.30505803438109	2.31353436615905	Y	0.32258047637686	0.313157995781039	0.0248847684720407	0.00708234026800342	0.638078612485717	Y	138	209	0.660287
Iron deficiency	Metabolism and nutrition disorders	10027433	10022970	255	3.40262752809415	2.59988219462465	4.4532302728492	Y	0.584851710423815	0.577590494828624	0.0145738250794287	0.343407513314597	0.826295907533033	Y	255	322	0.791925
Iron deficiency anaemia	Blood and lymphatic system disorders	10005329	10022972	240	1.52169486389802	1.23595902379434	1.87348869520363	Y	0.25465855979477	0.249740901370291	0.0140846061611441	0.0173013929668521	0.492015726622689	Y	240	381	0.629921
Irritable bowel syndrome	Gastrointestinal disorders	10017947	10023003	399	1.39885447455055	1.19542860006822	1.63689729429128	Y	0.208513262403837	0.205755136384029	0.0083806957068541	0.025420982863119	0.391605541944555	Y	399	654	0.610092
Ischaemia	Vascular disorders	10047065	10061255	290	2.21594134862448	1.78783641703262	2.74655780235966	Y	0.432439257428261	0.427184041551028	0.0122534759340152	0.211048418105446	0.653830096751077	Y	290	407	0.712531
Ischaemic cerebral infarction	Nervous system disorders	10029205	10060840	176	2.0979165818696	1.60105834192346	2.74896539947188	Y	0.409303216366099	0.400938877704957	0.0200181578469963	0.126332137653123	0.692274295079075	Y	176	251	0.701195
Ischaemic stroke	Nervous system disorders	10029205	10061256	1966	2.13885429041259	1.97159894934626	2.32029829247638	Y	0.417447912151731	0.416685305692778	0.0018040327562037	0.332500098614155	0.502395725689308	Y	1966	2788	0.705165
Janus kinase 2 mutation	Congenital, familial and genetic disorders	10010331	10072206	44	3.93351896174374	1.97960329832608	7.8159959803466	Y	0.625959268153402	0.583064839406239	0.0840953252501827	0.0459753882043723	1.20594314810243	Y	44	54	0.814815
Jaundice	Hepatobiliary disorders	10019805	10023126	424	1.6998447715211	1.44541339813372	1.99906286395189	Y	0.311713704250265	0.308674137774082	0.0081089386916822	0.131614412839308	0.491812995661222	Y	424	647	0.655332
Joint effusion	Musculoskeletal and connective tissue disorders	10028395	10023215	268	1.46988414928518	1.2098440219127	1.78581649633155	Y	0.235960283048248	0.231679291647341	0.0125550254154122	0.0118618634606728	0.460058702635823	Y	268	431	0.62181
Joint stiffness	Musculoskeletal and connective tissue disorders	10028395	10023230	1577	1.15849752235062	1.07500208822592	1.24847804854727	Y	0.0962657910606208	0.0956873064447514	0.00206327856971837	0.00541913851429146	0.18711244360695	Y	1577	2794	0.564424
Kidney infection	Infections and infestations	10021881	10023424	245	1.59875633949169	1.29709148208924	1.97057946055419	Y	0.280624262646396	0.275612900668466	0.013894843756009	0.0448714789427119	0.51637704635008	Y	245	382	0.641361
Labile blood pressure	Vascular disorders	10047065	10023533	89	2.6521645635979	1.75345610790152	4.01149298274848	Y	0.502330819338028	0.483785778854555	0.0404706732940629	0.099984335351587	0.904677303324469	Y	89	119	0.747899
Labyrinthitis	Infections and infestations	10021881	10023567	244	1.78800591352431	1.43873454474777	2.2220674122747	Y	0.336452650958418	0.330991196288541	0.014166299228129	0.0984081237948725	0.574497178121963	Y	244	366	0.666667
Lactation insufficiency	Reproductive system and breast disorders	10038604	10088879	169	1.9124708747427	1.46412784557501	2.49810483271196	Y	0.368098277574883	0.359872597497503	0.0206018687943192	0.0810312554750308	0.655165299674735	Y	169	248	0.681452
Language disorder	Nervous system disorders	10029205	10074869	406	1.91039569679537	1.60804803015301	2.2695912372636	Y	0.367582548402589	0.364143846035688	0.00859991965221423	0.182111044907154	0.553054051898023	Y	406	596	0.681208
Laryngeal discomfort	Respiratory, thoracic and mediastinal disorders	10038738	10054115	68	5.0659309095222	2.74240695746288	9.35807718479352	Y	0.686949898042551	0.656744818123415	0.055860290987209	0.214254262407065	1.15964553367804	Y	68	80	0.85
Laryngeal oedema	Respiratory, thoracic and mediastinal disorders	10038738	10023845	508	3.36436857956941	2.78277333432776	4.0675163153122	Y	0.581424911123792	0.577783963439774	0.00732068385322404	0.410302921265983	0.752546900981602	Y	508	643	0.790047
Laryngospasm	Respiratory, thoracic and mediastinal disorders	10038738	10023891	120	1.8496302693345	1.35193450553743	2.53054576181442	Y	0.352572316321695	0.341278372274783	0.0288287661367012	0.0129915975716381	0.692153035071751	Y	120	178	0.674157
Left ventricular dysfunction	Cardiac disorders	10007541	10049694	340	1.91173784576358	1.58359562583238	2.3078755278853	Y	0.367910082480015	0.36380478302847	0.0102660699977923	0.165266849207426	0.570553315752604	Y	340	499	0.681363
Leukocyturia	Renal and urinary disorders	10038359	10050791	59	4.39542739589416	2.3628805284542	8.1763685298198	Y	0.654311081536733	0.620921469340186	0.06359699503677	0.149942188615014	1.15867997445845	Y	59	71	0.830986
Leukopenia	Blood and lymphatic system disorders	10005329	10024384	413	1.40389564345855	1.20275972839525	1.6386672509825	Y	0.210533686816835	0.207860155380876	0.00810147227621406	0.0305173289355127	0.390550044698157	Y	413	676	0.610947
Libido decreased	Psychiatric disorders	10037175	10024419	132	2.1853154307019	1.59224202252325	2.99929499668389	Y	0.426650459929996	0.415265241010951	0.0267793163565161	0.0993627189037478	0.753938200956244	Y	132	186	0.709677
Limb discomfort	Musculoskeletal and connective tissue disorders	10028395	10061224	7600	1.25578341426499	1.21271648600943	1.30037976867314	Y	0.145532877920798	0.14540240044561	0.000433372445545954	0.103897679083951	0.187168076757646	Y	7600	13013	0.584031
Lip oedema	Gastrointestinal disorders	10017947	10024558	372	2.27794428280141	1.88109280539176	2.75851895274618	Y	0.443765675101051	0.439601551333517	0.00959003330369981	0.24790824426219	0.639623105939912	Y	372	518	0.718147
Lipoedema	Metabolism and nutrition disorders	10027433	10063955	69	3.24658020580816	1.95383810911763	5.39465526010515	Y	0.570507989820446	0.544585953781361	0.0531196204566308	0.109554107282807	1.03146187235808	Y	69	88	0.784091
Listless	Psychiatric disorders	10037175	10024642	468	1.56704741381914	1.34832492949646	1.82125060765162	Y	0.270179431539252	0.26759005572715	0.00726544470259732	0.0997042755475667	0.440654587530936	Y	468	735	0.636735
Liver disorder	Hepatobiliary disorders	10019805	10024670	374	1.70592938219478	1.43514850060748	2.0278006462771	Y	0.313491502515106	0.310038100614494	0.00919505754617095	0.121709777148262	0.505273227881951	Y	374	570	0.65614
Localised oedema	General disorders and administration site conditions	10018065	10048961	350	1.58834136302847	1.33390085639757	1.89131618996068	Y	0.277229240719346	0.273733221533515	0.00972755539375664	0.0799725004668858	0.474485980971806	Y	350	547	0.639854
Loss of libido	Psychiatric disorders	10037175	10024870	122	3.02965167174623	2.08901368702061	4.39383873315146	Y	0.548371741065357	0.533963697209233	0.0300116801723535	0.201894150607599	0.894849331523116	Y	122	158	0.772152
Lower respiratory tract infection	Infections and infestations	10021881	10024968	636	1.49240024758594	1.31442373300841	1.69447526171556	Y	0.244194143106429	0.242361763681873	0.00531163285225351	0.0984322433897541	0.389956042823104	Y	636	1017	0.625369
Lung disorder	Respiratory, thoracic and mediastinal disorders	10038738	10025082	1137	1.27704348711688	1.16643564772554	1.39813976979154	Y	0.155805768360586	0.154916282931783	0.00290478098551627	0.0480137281068406	0.263597808614332	Y	1137	1933	0.588205
Lyme disease	Infections and infestations	10021881	10025169	405	2.11744737703612	1.77084313792761	2.53189189854739	Y	0.413268248009248	0.409596256308944	0.00873336061937276	0.226363345779556	0.600173150238941	Y	405	576	0.703125
Lymph gland infection	Infections and infestations	10021881	10050823	46	4.11231790986798	2.0753269075235	8.14867215883651	Y	0.637622185678983	0.595956423643529	0.0807993006708855	0.0691178297734697	1.2061265415845	Y	46	56	0.821429
Lymph node pain	Blood and lymphatic system disorders	10005329	10025182	5837	1.55497209359858	1.49029640446224	1.62245456986312	Y	0.265792645262513	0.265586308428341	0.000582466120698203	0.217523975477726	0.3140613150473	Y	5837	9195	0.634802
Lymphadenitis	Blood and lymphatic system disorders	10005329	10025188	920	1.94002770991122	1.72917253770006	2.17659454633105	Y	0.374587779845189	0.373052439708339	0.00380699834419721	0.251186023873935	0.497989535816442	Y	920	1344	0.684524
Lymphadenopathy	Blood and lymphatic system disorders	10005329	10025197	28545	1.53393396627765	1.50481232226655	1.56361918232851	Y	0.257245636239147	0.257204392199512	0.000118536246103164	0.235470765759333	0.27902050671896	Y	28545	45234	0.631052
Lymphangitis	Infections and infestations	10021881	10025226	192	1.63473100951908	1.28862500270901	2.07379607555754	Y	0.292058531599964	0.285563984597389	0.0177683652239794	0.0254624684333868	0.558654594766542	Y	192	297	0.646465
Lymphocytosis	Blood and lymphatic system disorders	10005329	10025280	93	2.37545276432704	1.61044517060054	3.50386088179878	Y	0.460573962787605	0.443749658261453	0.0382764762287531	0.0692864662904484	0.851861459284762	Y	93	128	0.726562
Lymphoedema	Vascular disorders	10047065	10025282	590	1.69609152436888	1.47841742008545	1.9458147746052	Y	0.310603000115239	0.308420241536925	0.00582889017978802	0.15790866256747	0.463297337663008	Y	590	901	0.654828
Lymphoma	Neoplasms benign, malignant and unspecified (incl cysts and polyps)	10029104	10025310	338	2.11314557697375	1.73784527216918	2.56949470760997	Y	0.412401504191716	0.408009968474676	0.0104575351150818	0.207877323566717	0.616925684816715	Y	338	481	0.702703
Lymphopenia	Blood and lymphatic system disorders	10005329	10025327	372	2.37558	1.95598914254134	2.88517	Y	0.460573962787605	0.456315912806724	0.00963693792892969	0.264238149152602	0.656909776422609	Y	372	512	0.726562
Macular oedema	Eye disorders	10015919	10025415	175	2.40692700023239	1.81057998045404	3.19969161649236	Y	0.465735667903384	0.4566644022221	0.020461956320603	0.179645078609692	0.751826257197076	Y	175	240	0.729167
Malaise	General disorders and administration site conditions	10018065	10025482	40972	1.25005567196663	1.23135626795385	1.26903904554983	Y	0.141503046216775	0.141479424207031	7.99951256321678e-05	0.123615047375969	0.159391045057581	Y	40972	70350	0.582402
Marasmus	Metabolism and nutrition disorders	10027433	10026820	39	34.8653382374822	4.78996615918133	253.778788830065	Y	0.88488927565446	0.820640719401963	0.102798931257508	0.243643827304117	1.5261347240048	Y	39	40	0.975
Mast cell activation syndrome	Blood and lymphatic system disorders	10005329	10075217	330	2.02072986569157	1.66302028233415	2.45538147277833	Y	0.392919602617446	0.388540603398128	0.0106511914757592	0.186510383097007	0.599328822137885	Y	330	476	0.693277
Mastitis	Infections and infestations	10021881	10026883	401	3.22986133970225	2.61750369340315	3.98547833953199	Y	0.568873578134494	0.564335783730415	0.00923439507824076	0.376682058256631	0.761065098012357	Y	401	512	0.783203
Memory impairment	Nervous system disorders	10029205	10027175	3896	1.61922717199545	1.5361547090289	1.7067920432219	Y	0.286950689540843	0.286631291303073	0.00087779105002986	0.227695612120259	0.346205766961428	Y	3896	6048	0.64418
Meniere's disease	Ear and labyrinth disorders	10013993	10027183	305	1.96168751923078	1.60515028028064	2.39741908927866	Y	0.379664717779717	0.37501473025093	0.0114787037235124	0.16538729271107	0.593942142848363	Y	305	444	0.686937
Meningioma	Neoplasms benign, malignant and unspecified (incl cysts and polyps)	10029104	10027191	71	2.35084646260141	1.5092533734533	3.66173048736044	Y	0.456452427069048	0.434644482294521	0.0499314409593817	0.00954554209464209	0.903359312043453	Y	71	98	0.72449
Menometrorrhagia	Reproductive system and breast disorders	10038604	10027295	676	3.61928034983247	3.05535815629509	4.28728469154905	Y	0.602905767019676	0.600094656244888	0.00554008819899988	0.454042229523083	0.751769304516269	Y	676	843	0.801898
Menopausal symptoms	Reproductive system and breast disorders	10038604	10027304	141	2.13649330118518	1.5765803913936	2.89525586575025	Y	0.417110314303643	0.406580585411857	0.0250122077598013	0.10080534905775	0.733415279549535	Y	141	200	0.705
Menstrual discomfort	Reproductive system and breast disorders	10038604	10056344	149	3.24893	2.2994360946327	4.59050185828093	Y	0.570728063810788	0.558570099803792	0.0247726233803967	0.255941638560926	0.885514489060649	Y	149	190	0.784211
Menstrual disorder	Reproductive system and breast disorders	10038604	10027327	5944	2.55889114417906	2.43417247001437	2.6899999767557	Y	0.4887074702983	0.488430377624702	0.000609108129203746	0.43934723815931	0.53806770243729	Y	5944	8023	0.74087
Menstruation delayed	Reproductive system and breast disorders	10038604	10027336	4029	3.52753822921115	3.29344589782369	3.77826943104449	Y	0.59526791539697	0.594800105861844	0.000928068901664544	0.534339468784093	0.656196362009847	Y	4029	5051	0.797664
Menstruation irregular	Reproductive system and breast disorders	10038604	10027339	7251	2.49854699729201	2.38897455403744	2.61314507813676	Y	0.479617874872176	0.479393488583607	0.000497923768992777	0.434989463787183	0.524246285957169	Y	7251	9849	0.736217
Mental disorder	Psychiatric disorders	10037175	10061284	660	1.79901522824397	1.57588670399557	2.05373633983196	Y	0.339370134340712	0.337335241564644	0.00525294798778351	0.194415686491969	0.484324582189455	Y	660	988	0.668016
Mental fatigue	Psychiatric disorders	10037175	10076757	515	2.7905719130152	2.34176663996326	3.32539180839621	Y	0.520452837612453	0.517125129700844	0.00708961379870901	0.352053148791968	0.688852526432937	Y	515	680	0.757353
Mental impairment	Nervous system disorders	10029205	10027374	1119	1.46911787411094	1.33561247033874	1.61596823626906	Y	0.235628281438931	0.234599842046214	0.00301365016902448	0.125834835932845	0.345421726945017	Y	1119	1800	0.621667
Mesenteric vein thrombosis	Gastrointestinal disorders	10017947	10027402	163	1.8445689590494	1.40994083705406	2.41317547181459	Y	0.351280068636057	0.34295421192043	0.0212561889553911	0.0596900211008837	0.64287011617123	Y	163	242	0.673554
Metastases to lymph nodes	Neoplasms benign, malignant and unspecified (incl cysts and polyps)	10029104	10027459	92	2.0060160050108	1.38833648787737	2.89850497159513	Y	0.389694672235397	0.374236814788377	0.0379125255953892	0.000271891209996933	0.779117453260797	Y	92	133	0.691729
Middle insomnia	Psychiatric disorders	10037175	10027590	538	1.96325578371581	1.68797732925368	2.28342715597832	Y	0.380009016945157	0.377366250329734	0.00651595620746185	0.218566070893472	0.541451962996843	Y	538	783	0.687101
Migraine	Nervous system disorders	10029205	10027599	11454	1.24857245615418	1.21362173235993	1.28452971523136	Y	0.141929958192645	0.141844081751623	0.000287168118044656	0.108037887258891	0.175822029126399	Y	11454	19661	0.582575
Migraine with aura	Nervous system disorders	10029205	10027607	615	2.1994076236555	1.89869332451831	2.54774893476867	Y	0.429301429382089	0.426827210744522	0.00578188501211756	0.277224014726032	0.581378844038146	Y	615	865	0.710983
Mitochondrial cytopathy	Metabolism and nutrition disorders	10027433	10050029	76	4.85308561862122	2.7444230719266	8.58192756889126	Y	0.677489568793485	0.650689115832268	0.0499025625106556	0.230711939493827	1.12426719809314	Y	76	90	0.844444
Mitral valve disease	Cardiac disorders	10007541	10061532	33	4.91688843552086	2.06019686637639	11.734699863844	Y	0.680407052175779	0.620207707673079	0.113250567579555	0.00735261877665105	1.35346148557491	Y	33	39	0.846154
Mitral valve incompetence	Cardiac disorders	10007541	10027727	501	1.71613039384167	1.47763321936581	1.99312217001402	Y	0.31643475738146	0.31384324921985	0.00687363961377864	0.150619925550545	0.482249589212375	Y	501	762	0.65748
Monocytosis	Blood and lymphatic system disorders	10005329	10027906	61	2.87015776238418	1.71501400392414	4.80334595643252	Y	0.530224394355098	0.502416671732121	0.0592659900199037	0.0433322501592657	1.01711653855093	Y	61	80	0.7625
Monoparesis	Nervous system disorders	10029205	10027925	478	2.49916911426657	2.09866565498222	2.9761035288667	Y	0.480207291661184	0.476803984179696	0.00754695491694153	0.306460868193631	0.653953715128736	Y	478	649	0.736518
Monoplegia	Nervous system disorders	10029205	10027926	1211	1.72142473844236	1.56331321863437	1.89552745719757	Y	0.317908250429527	0.316832292943606	0.00284747646434	0.211184748531586	0.424631752327469	Y	1211	1840	0.658152
Mood swings	Psychiatric disorders	10037175	10027951	440	1.77996395444314	1.51435207082381	2.09216320310066	Y	0.334268403696542	0.331241466287144	0.00786333022251739	0.156917562452217	0.511619244940866	Y	440	661	0.665658
Morphoea	Musculoskeletal and connective tissue disorders	10028395	10027982	60	2.68194887790443	1.6168362805953	4.4487186921885	Y	0.50637765240073	0.478957698908132	0.0598163254607841	0.0172301267572525	0.995525178044208	Y	60	80	0.75
Motion sickness	Ear and labyrinth disorders	10013993	10027990	254	1.59912571881563	1.30222983269539	1.96371101350416	Y	0.28074321837213	0.275907587030979	0.0134045848221843	0.0491868768724051	0.512299559871855	Y	254	396	0.641414
Motor dysfunction	Nervous system disorders	10029205	10061296	868	1.87004372803696	1.66358966899204	2.10211905613072	Y	0.357660929034371	0.356072055576158	0.00401574597018527	0.230921101510656	0.484400756558086	Y	868	1283	0.676539
Mouth ulceration	Gastrointestinal disorders	10017947	10028034	614	1.41842568859509	1.24897570492294	1.6108651482461	Y	0.21628373821376	0.214467074699217	0.00546116518767503	0.0684843446064106	0.364083131821109	Y	614	1001	0.613387
Movement disorder	Nervous system disorders	10029205	10028035	2861	1.55815678686583	1.46638454057954	1.65567250967915	Y	0.267048171660912	0.266625970793765	0.00118896953567042	0.198085296556392	0.336011046765433	Y	2861	4503	0.635354
Multiple sclerosis	Nervous system disorders	10029205	10028245	1062	1.86551704171603	1.67843683433392	2.07344939156677	Y	0.356515737189531	0.355218906502024	0.00328165111901582	0.241944	0.471087131857063	Y	1062	1571	0.676003
Multiple sclerosis relapse	Nervous system disorders	10029205	10048393	702	2.91935429413271	2.50572647703518	3.40126090089258	Y	0.53596444838908	0.533472768797663	0.00522759296424086	0.39136025807302	0.680568638705141	Y	702	917	0.76554
Multisystem inflammatory syndrome in children	Immune system disorders	10021428	10084767	232	7.1522342668218	4.86166274057812	10.5220081558798	Y	0.751490150237261	0.741787218841182	0.0168766812683388	0.491669587014573	1.01131071345995	Y	232	261	0.888889
Muscle atrophy	Musculoskeletal and connective tissue disorders	10028395	10028289	501	1.51319061217233	1.31065019009294	1.74703047851699	Y	0.25164603088431	0.249294247851259	0.00675399593500306	0.0872806338567966	0.416011427911824	Y	501	797	0.628607
Muscle contractions involuntary	Nervous system disorders	10029205	10028293	577	1.33293474133602	1.1718599034643	1.51614968598903	Y	0.180953324095095	0.179127461598543	0.00575745424858114	0.0291975433342797	0.33270910485591	Y	577	964	0.598548
Muscle spasms	Musculoskeletal and connective tissue disorders	10028395	10028334	9569	1.09182382104197	1.05965703811827	1.12496705378521	Y	0.0582705204240844	0.0581819466467528	0.000336670794279336	0.0215733382827082	0.0949677025654607	Y	9569	17406	0.549753
Muscle spasticity	Nervous system disorders	10029205	10028335	193	1.55441832596898	1.2307382594149	1.96322517287867	Y	0.265944675504069	0.259732004588369	0.0175524769844227	0.000973152623419071	0.530916198384719	Y	193	304	0.634868
Muscle twitching	Musculoskeletal and connective tissue disorders	10028395	10028347	3333	1.4357292983734	1.35913548925774	1.51663953630812	Y	0.222874571636324	0.222536194280002	0.00100862312141475	0.15935691672323	0.286392226549419	Y	3333	5409	0.616195
Muscular weakness	Musculoskeletal and connective tissue disorders	10028395	10028372	11266	1.12765555599248	1.09672440382142	1.15945906604243	Y	0.0789638166138009	0.0788857175791914	0.000287370365788431	0.045059812968896	0.112867820258706	Y	11266	20201	0.557695
Musculoskeletal chest pain	Musculoskeletal and connective tissue disorders	10028395	10050819	1736	1.3010353902673	1.20856499742242	1.40058092890172	Y	0.166773906244686	0.166180487314524	0.00190823085872508	0.0794073025857347	0.254140509903638	Y	1736	2929	0.592694
Musculoskeletal pain	Musculoskeletal and connective tissue disorders	10028395	10028391	1792	1.5245616477875	1.41275129681175	1.64522108254291	Y	0.255571690059651	0.254909239627401	0.00189228707629147	0.168570837735286	0.342572542384015	Y	1792	2843	0.63032
Mutism	Psychiatric disorders	10037175	10028403	85	4.46995535324311	2.65550373473554	7.52418480856572	Y	0.65838074584578	0.63489244580837	0.0444090407381687	0.23691169247095	1.07984979922061	Y	85	102	0.833333
Myasthenia gravis	Nervous system disorders	10029205	10028417	443	1.3656714285347	1.1777287730987	1.58360608428448	Y	0.19490865210078	0.19247742287836	0.00752303126139717	0.0214378330977309	0.368379471103829	Y	443	733	0.604366
Myelitis	Infections and infestations	10021881	10028524	508	2.0550940139353	1.7548325805318	2.40673181759185	Y	0.400324834124803	0.397446656238425	0.00693993476959314	0.233712292344862	0.566937375904743	Y	508	729	0.696845
Myocardial infarction	Cardiac disorders	10007541	10028596	4085	1.90022837199287	1.7999259629426	2.00612021831357	Y	0.364866417198348	0.36452529670273	0.000855376673654606	0.306372770580801	0.423360063815894	Y	4085	6008	0.679927
Myocardial ischaemia	Cardiac disorders	10007541	10028600	367	1.45176896181548	1.23004016514299	1.71346690800605	Y	0.229163109976783	0.226065775785428	0.00915949281426824	0.0377526315356251	0.420573588417941	Y	367	593	0.618887
Myocardial oedema	Cardiac disorders	10007541	10064966	92	2.57021628591139	1.71898672249975	3.84296845920818	Y	0.490780797349711	0.47309473973561	0.0390308732699582	0.0956561422346036	0.885905452464819	Y	92	124	0.741935
Myocarditis	Cardiac disorders	10007541	10028606	13505	2.54517460267619	2.46233819647315	2.63079773825803	Y	0.486143019876932	0.486021738168358	0.000267690741188907	0.453420505230963	0.5188655345229	Y	13505	18261	0.739554
Myoclonus	Nervous system disorders	10029205	10028622	321	1.56817352061711	1.30781218124565	1.88036801157669	Y	0.270564715301961	0.266792343397303	0.0105850121747393	0.0647977386051222	0.476331691998799	Y	321	504	0.636905
Myokymia	Musculoskeletal and connective tissue disorders	10028395	10028632	55	4.46992204411261	2.33965214747894	8.53981781093962	Y	0.65838074584578	0.622464716647159	0.068232121303448	0.135955167209175	1.18080632448239	Y	55	66	0.833333
Myopericarditis	Cardiac disorders	10007541	10028650	748	2.77507713623327	2.40005955061004	3.20869251352002	Y	0.5184829008081	0.516195469699884	0.00488086763831161	0.378756487581228	0.658209314034971	Y	748	989	0.75632
Myositis	Musculoskeletal and connective tissue disorders	10028395	10028653	603	1.68471096629544	1.47112438287531	1.92930731962226	Y	0.307242505933884	0.305117219292412	0.00569814981159431	0.156270325561548	0.458214686306221	Y	603	923	0.653304
Nasal obstruction	Respiratory, thoracic and mediastinal disorders	10038738	10028748	74	2.87630279593037	1.8014521944408	4.5924714513143	Y	0.530955675121396	0.507908625351583	0.048989654970008	0.0882835392465117	0.97362781099628	Y	74	97	0.762887
Neoplasm	Neoplasms benign, malignant and unspecified (incl cysts and polyps)	10029104	10028980	221	2.01607037316413	1.58926775311865	2.55749211646323	Y	0.391905097306136	0.385389777457718	0.0158794244990812	0.139877920207465	0.643932274404807	Y	221	319	0.69279
Neoplasm progression	Neoplasms benign, malignant and unspecified (incl cysts and polyps)	10029104	10061309	119	10.638636136012	5.57987752319875	20.2837030676577	Y	0.805005659564263	0.785071431245583	0.0333548826752943	0.439739276357189	1.17027204277134	Y	119	129	0.922481
Neoplasm recurrence	Neoplasms benign, malignant and unspecified (incl cysts and polyps)	10029104	10061864	43	19.2206529032481	4.65615759405175	79.3429970023119	Y	0.855826810051997	0.799075074696439	0.0925506019114204	0.247384201710272	1.46426941839372	Y	43	45	0.955556
Nephritis	Renal and urinary disorders	10038359	10029117	150	2.09529990354014	1.56370268042423	2.80761921095142	Y	0.408766855774308	0.398974251113673	0.0234642967087903	0.102405652559603	0.715128058989012	Y	150	214	0.700935
Nephrotic syndrome	Renal and urinary disorders	10038359	10029164	446	2.50783530027002	2.09253360207758	3.0055612426181	Y	0.481523719437922	0.477870781530513	0.00809051954266915	0.301629088693487	0.661418350182357	Y	446	605	0.73719
Nervous system disorder	Nervous system disorders	10029205	10029202	1449	1.45404408298767	1.33761728685673	1.58060471858862	Y	0.229964216765736	0.229176898380204	0.00232413183148428	0.133545715813185	0.326382717718287	Y	1449	2340	0.619231
Neuralgia	Nervous system disorders	10029205	10029223	4810	1.30310395714575	1.24660049424591	1.36216849822133	Y	0.167572251318316	0.167358013945111	0.000688817170131345	0.115081598050087	0.220062904586544	Y	4810	8111	0.593022
Neuralgic amyotrophy	Nervous system disorders	10029205	10029229	528	1.46143188643451	1.27246276948532	1.67846416406462	Y	0.232793949352065	0.230626444306503	0.00637706706640427	0.0730808682797333	0.392507030424396	Y	528	851	0.620447
Neuritis	Nervous system disorders	10029205	10029240	353	2.14687909832859	1.77112134388323	2.60235690725437	Y	0.419155240288667	0.414910762317839	0.010033613216816	0.218819390108865	0.619491090468469	Y	353	500	0.706
Neurologic neglect syndrome	Nervous system disorders	10029205	10029289	54	2.83970817394899	1.64643823865257	4.89781051234095	Y	0.52655553433836	0.495390587256327	0.0667505838828128	0.00983284707637133	1.04327822160035	Y	54	71	0.760563
Neuropathy peripheral	Nervous system disorders	10029205	10029331	3204	1.44414833672196	1.3654756338069	1.52735381490648	Y	0.226110819836584	0.225757001711483	0.00105013590817667	0.161299218770829	0.29092242090234	Y	3204	5188	0.617579
Neutropenia	Blood and lymphatic system disorders	10005329	10029354	390	1.34617893806526	1.1504516699238	1.57520544379802	Y	0.186670797430046	0.183946935750868	0.0085249111208561	0.00200990692145875	0.371331687938633	Y	390	649	0.600924
Neutrophilia	Blood and lymphatic system disorders	10005329	10029379	114	1.9983272062941	1.43636995298868	2.78014143578137	Y	0.3879829515985	0.375499085439136	0.030636837972567	0.0379153125767415	0.738050590620258	Y	114	165	0.690909
Nocturnal dyspnoea	Respiratory, thoracic and mediastinal disorders	10038738	10049235	51	3.50716260441775	1.90759723468367	6.44800134440644	Y	0.593840493651069	0.558051057980547	0.0720469968668803	0.0570090606411149	1.13067192666102	Y	51	64	0.796875
Non-cardiac chest pain	General disorders and administration site conditions	10018065	10062501	98	1.99115097033061	1.39518639522889	2.84168638699927	Y	0.3863778762901	0.371918510690505	0.0355785666597066	0.0091322445873242	0.763623507992876	Y	98	142	0.690141
Nystagmus	Nervous system disorders	10029205	10029864	401	1.78359731081864	1.50566705861664	2.11283055503803	Y	0.335253901374792	0.331928880564067	0.00862883536439147	0.149470851939259	0.521036950810326	Y	401	602	0.666113
Ocular hypertension	Eye disorders	10015919	10030043	101	2.65567679415517	1.80052497662794	3.91697939576632	Y	0.502811037380538	0.486425416899826	0.0357093718606066	0.124872566935378	0.880749507825697	Y	101	135	0.748148
Ocular vascular disorder	Eye disorders	10015919	10052896	135	9.28391525061316	5.25459392303062	16.4029958628766	Y	0.788777383101455	0.771487134748562	0.0292727136074963	0.446591973666767	1.13096279253614	Y	135	148	0.912162
Oculomucocutaneous syndrome	Skin and subcutaneous tissue disorders	10040785	10030081	47	3.8197417871465	1.98118640197506	7.36448993690236	Y	0.618023008229639	0.57815062990081	0.0786389030935172	0.0571704319013595	1.17887558455792	Y	47	58	0.810345
Odynophagia	Gastrointestinal disorders	10017947	10030094	719	2.18655191850325	1.90910414705497	2.50432083534339	Y	0.426844653317733	0.424734638318813	0.00494303329135568	0.286231235873228	0.567458070762239	Y	719	1013	0.709773
Oedema	General disorders and administration site conditions	10018065	10030095	1707	1.52935780572512	1.41443483392116	1.65361828048894	Y	0.257249615993134	0.256552388404393	0.00198737924155665	0.168089552252541	0.346409679733727	Y	1707	2705	0.631054
Oedema peripheral	General disorders and administration site conditions	10018065	10030124	3728	1.41146810487571	1.34052329791684	1.48616753933136	Y	0.213374783540159	0.213076826967543	0.000899480649748763	0.153392097713372	0.273357469366946	Y	3728	6090	0.612151
Oligomenorrhoea	Reproductive system and breast disorders	10038604	10030295	1282	2.57609001084744	2.31271251411688	2.86946159692574	Y	0.491543330769391	0.490253219228017	0.00282637426063891	0.385216019872539	0.597870641666242	Y	1282	1727	0.742328
Ophthalmic vein thrombosis	Eye disorders	10015919	10074349	220	4.01396487971355	2.9451498473867	5.47066020082825	Y	0.631312502647609	0.62241786340558	0.0171263438483324	0.369577187121925	0.893047818173294	Y	220	269	0.817844
Optic ischaemic neuropathy	Eye disorders	10015919	10030924	218	1.91070998306006	1.51035123830786	2.4171944556788	Y	0.367671381569138	0.361286022915111	0.0159875939253283	0.114787266407048	0.620555496731228	Y	218	320	0.68125
Optic neuritis	Nervous system disorders	10029205	10030942	671	1.96051780333522	1.71257405198491	2.2443584572238	Y	0.379369355911372	0.377251243750966	0.00522507529681242	0.234799991289231	0.523938720533514	Y	671	977	0.686796
Oral fungal infection	Infections and infestations	10021881	10061324	46	4.11231790986798	2.0753269075235	8.14867215883651	Y	0.637622185678983	0.595956423643529	0.0807993006708855	0.0691178297734697	1.2061265415845	Y	46	56	0.821429
Oral pruritus	Gastrointestinal disorders	10017947	10052894	421	1.44760758250103	1.24024200668433	1.68964419977742	Y	0.227580586733899	0.224885988910978	0.00798362537413524	0.0488783161928087	0.406282857274989	Y	421	681	0.618209
Organising pneumonia	Respiratory, thoracic and mediastinal disorders	10038738	10067472	124	2.01554124356106	1.46719078964551	2.7688331559641	Y	0.391795684802193	0.380246020373944	0.0282137228652046	0.0558568637933393	0.727734505811046	Y	124	179	0.692737
Oropharyngeal discomfort	Respiratory, thoracic and mediastinal disorders	10038738	10068318	2038	1.67499470043723	1.55612650282406	1.8029429107474	Y	0.304251424845723	0.30362466875505	0.0016860023919752	0.222129505920866	0.38637334377058	Y	2038	3126	0.651951
Orthopnoea	Respiratory, thoracic and mediastinal disorders	10038738	10031123	239	1.92492978443453	1.53688191686047	2.41095599756448	Y	0.371070847827994	0.365215280500325	0.0146018074265049	0.129394970450835	0.612746725205153	Y	239	350	0.682857
Orthostatic hypotension	Vascular disorders	10047065	10031127	366	1.45424796853336	1.23175384455007	1.71693164453317	Y	0.230100669786084	0.226990336536449	0.00918674176659617	0.0384056853280007	0.421795654244167	Y	366	591	0.619289
Osteitis	Musculoskeletal and connective tissue disorders	10028395	10031149	88	3.02580908894625	1.95359858359847	4.68649021329936	Y	0.547956756152129	0.528092360696693	0.0414846388705167	0.140601192200847	0.955312320103411	Y	88	114	0.77193
Osteoarthritis	Musculoskeletal and connective tissue disorders	10028395	10031161	715	1.50409207873244	1.33392925942576	1.69596173509198	Y	0.248396474293221	0.246755587726569	0.00473071291114978	0.110836117923375	0.385956830663068	Y	715	1140	0.627193
Ovarian cyst	Reproductive system and breast disorders	10038604	10033132	362	1.96143217965023	1.63160310752613	2.35793630057539	Y	0.379601887125564	0.375681495260981	0.00967539626529844	0.182874702778322	0.576329071472807	Y	362	527	0.686907
Ovulation disorder	Reproductive system and breast disorders	10038604	10067490	66	2.95014942957579	1.78883977912145	4.86537797202879	Y	0.539544516335929	0.513491154838516	0.0549885994637713	0.0705515549227698	1.00853747774909	Y	66	86	0.767442
Ovulation pain	Reproductive system and breast disorders	10038604	10033314	156	3.7693183006143	2.63395781847112	5.39407288594802	Y	0.614360333273742	0.602107213656727	0.0239854438118117	0.304615639619037	0.924105026928447	Y	156	193	0.80829
Painful respiration	Respiratory, thoracic and mediastinal disorders	10038738	10033517	950	1.36990854845823	1.23805132595745	1.51580907171812	Y	0.196650011118895	0.195511487708895	0.00351309069487467	0.0781073488428236	0.315192673394966	Y	950	1570	0.605096
Palatal oedema	Gastrointestinal disorders	10017947	10056998	109	3.48019254921724	2.29749792265481	5.27170887085365	Y	0.591567393495973	0.574585381330755	0.0340035302579488	0.222766470189381	0.960368316802566	Y	109	137	0.79562
Palpitations	Cardiac disorders	10007541	10033557	27104	1.73525428883159	1.70011786482499	1.77111687913377	Y	0.320115752353287	0.32006795887591	0.000127017147768356	0.29757537544709	0.342656129259484	Y	27104	41119	0.65916
Pancreatitis	Gastrointestinal disorders	10017947	10033645	450	1.49002421675306	1.28133547209272	1.73270171228813	Y	0.243343246566936	0.240759036395695	0.00750140040405059	0.0701219960917061	0.416564497042166	Y	450	720	0.625
Pancreatitis acute	Gastrointestinal disorders	10017947	10033647	473	2.0429059008426	1.73502954690443	2.40541409058056	Y	0.397720588881267	0.394641123175849	0.00744702672218207	0.225128274774502	0.570312902988032	Y	473	680	0.695588
Panic attack	Psychiatric disorders	10037175	10033664	1977	1.47928480317597	1.37674532091468	1.58946138814805	Y	0.239335251704803	0.23874967789575	0.00170783284210419	0.156683383193458	0.321987120216149	Y	1977	3172	0.623266
Panic disorder	Psychiatric disorders	10037175	10033666	129	1.86007442417953	1.3739972736786	2.5181104284317	Y	0.355213579067079	0.344659329797058	0.0268506040782494	0.0274905003664823	0.682936657767676	Y	129	191	0.675393
Panic reaction	Psychiatric disorders	10037175	10033670	398	1.71067191608073	1.44655348770248	2.02301430907697	Y	0.314865788750272	0.311613378920075	0.00864501829046349	0.128908607759986	0.500822969740558	Y	398	606	0.656766
Papilloedema	Eye disorders	10015919	10033712	247	1.97160475619969	1.57706265992885	2.46485153281392	Y	0.3819423494412	0.376188704919791	0.0141738079022219	0.143834744336097	0.620049954546303	Y	247	359	0.688022
Paraesthesia	Nervous system disorders	10029205	10033775	30332	1.35662070257777	1.33253188035813	1.38114499006806	Y	0.189662407047166	0.18962759803299	0.000109548355093302	0.168729337029292	0.21059547706504	Y	30332	50371	0.602172
Paraesthesia oral	Gastrointestinal disorders	10017947	10057372	5184	1.22802110290658	1.17755019120323	1.28065524548297	Y	0.132143161676645	0.131955995789715	0.000633327911318019	0.0818111475576758	0.182475175795613	Y	5184	8959	0.578636
Paralysis	Nervous system disorders	10029205	10033799	1997	1.34454431046947	1.25437280057669	1.44119786556651	Y	0.185895143847632	0.185362778353375	0.00166712464933841	0.104234268286849	0.267556019408415	Y	1997	3325	0.600602
Paraparesis	Nervous system disorders	10029205	10033885	168	1.83159749402785	1.40655967042602	2.38507434178958	Y	0.347948289796247	0.339906257308758	0.0206077097391618	0.0608405766350589	0.635056002957435	Y	168	250	0.672
Paresis	Nervous system disorders	10029205	10033985	396	2.68212972752943	2.20255297579244	3.26612796802715	Y	0.50637765240073	0.502130909418902	0.00917688875559326	0.314785494360864	0.697969810440596	Y	396	528	0.75
Parosmia	Nervous system disorders	10029205	10034018	1503	1.3424626082338	1.23927766766994	1.45423895025427	Y	0.18502559866332	0.184319252202337	0.00221438575003591	0.0909110779975713	0.279140119329069	Y	1503	2504	0.60024
Pelvic haemorrhage	Reproductive system and breast disorders	10038604	10063678	32	5.72147039662722	2.22930668644708	14.6840377317725	Y	0.711961786050624	0.647710887064074	0.117844263602557	0.025392740425765	1.39853083167548	Y	32	37	0.864865
Pelvic pain	Reproductive system and breast disorders	10038604	10034263	883	1.80245834051151	1.60735735009416	2.02124068371554	Y	0.340270028081212	0.338746354532683	0.00392850993892142	0.214914375014884	0.465625681147541	Y	883	1321	0.668433
Pelvic venous thrombosis	Vascular disorders	10047065	10034272	154	1.96678646968286	1.48269648611713	2.60892843110306	Y	0.380846770316871	0.371665594199772	0.0226783259889197	0.0796602766693655	0.682033263964377	Y	154	224	0.6875
Pemphigoid	Skin and subcutaneous tissue disorders	10040785	10034277	439	1.96240415604614	1.66022593855923	2.3195819208855	Y	0.379820160267938	0.376584174015691	0.00798213385932924	0.201134583241371	0.558505737294504	Y	439	639	0.687011
Pemphigus	Skin and subcutaneous tissue disorders	10040785	10034280	173	2.20945537614504	1.67380269065767	2.91652838558773	Y	0.431230875710518	0.422466597725194	0.0204917017867225	0.144932417546856	0.717529333874179	Y	173	243	0.711934
Performance status decreased	General disorders and administration site conditions	10018065	10048919	840	4.55208589257655	3.85232676795356	5.37895334990032	Y	0.662680883279406	0.660249490529992	0.0045434401678713	0.527870792145673	0.797490974413138	Y	840	1005	0.835821
Pericardial disease	Cardiac disorders	10007541	10061338	48	6.1301738492709	2.77383640595664	13.5476740234522	Y	0.72501793887607	0.680784251898303	0.079643830582357	0.160593167689132	1.28944271006301	Y	48	55	0.872727
Pericardial effusion	Cardiac disorders	10007541	10034474	2526	2.53282383971853	2.34662791402563	2.73379369805641	Y	0.485117393790987	0.484467939334355	0.00143202861235587	0.409433085976067	0.560801701605906	Y	2526	3418	0.739029
Pericarditis	Cardiac disorders	10007541	10034484	9442	3.03917739106995	2.91328184649894	3.17051342817753	Y	0.548745074556609	0.548556892547212	0.000390266237069689	0.509234760102295	0.588255389010922	Y	9442	12225	0.772352
Periorbital oedema	Eye disorders	10015919	10034545	271	2.44726150585678	1.94408382275897	3.08067420135667	Y	0.472182732517133	0.466256837614373	0.0132618614598449	0.241862421125846	0.702503043908421	Y	271	370	0.732432
Peripheral artery thrombosis	Vascular disorders	10047065	10072564	194	1.86489891370698	1.45644428687321	2.38790318976908	Y	0.356421067191014	0.349364450045888	0.0179002730829704	0.0888372628756522	0.624004871506375	Y	194	287	0.675958
Peripheral circulatory failure	Vascular disorders	10047065	10034567	72	2.79856309156682	1.75006879429697	4.47522714707125	Y	0.521484544790938	0.498092090176857	0.0501924402389198	0.0734111568781107	0.969557932703766	Y	72	95	0.757895
Peripheral coldness	Vascular disorders	10047065	10034568	2223	1.13439935978599	1.06552340845205	1.20772748611161	Y	0.0829682396474837	0.0825676300803649	0.00145896150011152	0.00657553056837022	0.159360948726597	Y	2223	3975	0.559245
Peripheral ischaemia	Vascular disorders	10047065	10034576	207	2.93746554084907	2.2155946767748	3.89453174541671	Y	0.538086512128068	0.529658661718172	0.0176865205342181	0.272105155381261	0.804067868874876	Y	207	270	0.766667
Peripheral sensory neuropathy	Nervous system disorders	10029205	10034620	148	1.8635322309083	1.40426447731255	2.47300450288406	Y	0.35608145770735	0.346857514388177	0.0234292975817843	0.0499488225193694	0.662214092895331	Y	148	219	0.675799
Peripheral vascular disorder	Vascular disorders	10047065	10034636	457	2.67047494442103	2.22371501784044	3.20699207028165	Y	0.504800074287395	0.501125745745319	0.00795058046811872	0.32646801919781	0.68313212937698	Y	457	610	0.74918
Peripheral vein thrombosis	Vascular disorders	10047065	10087102	766	3.09907874181464	2.66828713013963	3.59942111907006	Y	0.555709459148133	0.553368235709226	0.00481990897113173	0.416858330652442	0.694560587643824	Y	766	987	0.776089
Peripheral venous disease	Vascular disorders	10047065	10075049	211	2.30043088632474	1.78252644775046	2.96880995478933	Y	0.447757485964511	0.440399619518951	0.0168968750364078	0.187781525257312	0.70773344667171	Y	211	293	0.720137
Peritonitis	Infections and infestations	10021881	10034674	118	2.51169324552146	1.76611991879837	3.57201280187724	Y	0.482130106154053	0.468444013855653	0.0304178633560286	0.133315752343728	0.830944459964377	Y	118	160	0.7375
Pharyngeal hypoaesthesia	Respiratory, thoracic and mediastinal disorders	10038738	10059923	374	1.37031317256035	1.16618381353012	1.61017342987151	Y	0.196846583662836	0.193959333330753	0.00891239802228266	0.00803558798427212	0.3856575793414	Y	374	618	0.605178
Pharyngeal inflammation	Respiratory, thoracic and mediastinal disorders	10038738	10065716	100	2.70906133895321	1.82780693022406	4.01520161503673	Y	0.509988905953109	0.49328948643214	0.0361398279403045	0.129779342999706	0.890198468906512	Y	100	133	0.75188
Pharyngeal mass	Respiratory, thoracic and mediastinal disorders	10038738	10049270	49	4.86724258780184	2.39102047368535	9.9079245323223	Y	0.67814400066721	0.637044318954378	0.0769044292265902	0.123511043743119	1.2327769575913	Y	49	58	0.844828
Pharyngeal oedema	Respiratory, thoracic and mediastinal disorders	10038738	10034829	266	2.93592531524302	2.28938244151367	3.76505790399344	Y	0.537905734602503	0.531337593379697	0.0137759454602584	0.303163787262379	0.772647681942626	Y	266	347	0.766571
Phlebitis	Vascular disorders	10047065	10034879	522	2.69770255390512	2.27152	3.20385035791896	Y	0.508451980638588	0.505218738967508	0.0069697565437087	0.341481845060891	0.675422116216286	Y	522	695	0.751079
Phlebitis superficial	Vascular disorders	10047065	10034902	76	2.71771724634008	1.72960295955509	4.27033672106705	Y	0.511131182371365	0.48923405332039	0.0474359537991493	0.0755352512647974	0.946727113477932	Y	76	101	0.752475
Phonophobia	Psychiatric disorders	10037175	10054956	94	3.11241118021506	2.02878057408169	4.77484035409421	Y	0.557140766082617	0.538309077842166	0.0389691585879893	0.162328615367929	0.951952916797304	Y	94	121	0.77686
Photophobia	Eye disorders	10015919	10034960	2676	1.20050765701249	1.13284211285946	1.27221491696472	Y	0.118379679078845	0.11802527087349	0.00122280086595435	0.0484425397048519	0.188316818452839	Y	2676	4669	0.573142
Photopsia	Eye disorders	10015919	10034962	727	1.53294894178538	1.35990337197491	1.72801428877131	Y	0.258554587466938	0.256915354460291	0.00466537810985815	0.121947441096652	0.395161733837223	Y	727	1151	0.631625
Photosensitivity reaction	Skin and subcutaneous tissue disorders	10040785	10034972	460	1.34393039342773	1.16299888822303	1.55300999912259	Y	0.185704620698992	0.183397745099951	0.00722816016816994	0.0156674463144481	0.355741795083536	Y	460	766	0.600522
Physical deconditioning	General disorders and administration site conditions	10018065	10051588	462	2.50334438249603	2.09564880102797	2.99035463112923	Y	0.480842560293592	0.477318851585011	0.00780929001173031	0.304102185599746	0.657582934987439	Y	462	627	0.736842
Pityriasis rosea	Skin and subcutaneous tissue disorders	10040785	10035114	321	1.53462750474901	1.28142484995452	1.83786164160604	Y	0.259159952029711	0.255452437282117	0.0105526229931959	0.0537080307128651	0.464611873346557	Y	321	508	0.63189
Platelet disorder	Blood and lymphatic system disorders	10005329	10035532	143	2.55683171415306	1.85288833276079	3.52821500298305	Y	0.488829451189883	0.477411466207413	0.0251822676010049	0.171451017133598	0.806207885246168	Y	143	193	0.740933
Pleural effusion	Respiratory, thoracic and mediastinal disorders	10038738	10035598	1761	1.44322411217215	1.33822801695239	1.55645810098833	Y	0.225836079066894	0.225192422518347	0.00191040164823821	0.138419795727045	0.313252362406743	Y	1761	2852	0.617461
Pleurisy	Respiratory, thoracic and mediastinal disorders	10038738	10035618	511	1.92766134852711	1.65245667146498	2.24869936911027	Y	0.371700172729558	0.368950263361117	0.00684364840396466	0.206247479744951	0.537152865714165	Y	511	748	0.683155
Pleuritic pain	Respiratory, thoracic and mediastinal disorders	10038738	10035623	448	1.55240299817136	1.33190854068677	1.8093998162132	Y	0.265245700465998	0.262561245890684	0.00757912121825832	0.0911294034888528	0.439361997443142	Y	448	706	0.634561
Pleuropericarditis	Cardiac disorders	10007541	10059361	85	2.23496407748755	1.50155156600512	3.32660199006627	Y	0.435988324509332	0.418197437226979	0.0415463159994061	0.0283300558606702	0.843646593157994	Y	85	119	0.714286
Pneumonia aspiration	Infections and infestations	10021881	10035669	469	1.73264283691876	1.4836557622673	2.02341491650206	Y	0.321153514575535	0.318366599864543	0.00735132646150077	0.149673761117574	0.492633268033496	Y	469	711	0.659634
Pneumothorax	Respiratory, thoracic and mediastinal disorders	10038738	10035759	341	1.43124197665178	1.20605963544973	1.69846791611281	Y	0.221300914654558	0.218009311319813	0.00983569921877817	0.0229507271701175	0.419651102138998	Y	341	554	0.615523
Polyarthritis	Musculoskeletal and connective tissue disorders	10028395	10036030	565	2.2551121296827	1.93176809290396	2.63257827692823	Y	0.439640718968665	0.436910438058712	0.00631158549848234	0.28074974378779	0.59853169414954	Y	565	789	0.716096
Polycystic ovaries	Reproductive system and breast disorders	10038604	10036049	109	2.11836442550522	1.50084611142585	2.98995866736984	Y	0.413475071182263	0.399963087054942	0.0322632549365799	0.0542355692530905	0.772714573111435	Y	109	155	0.703226
Polymenorrhoea	Reproductive system and breast disorders	10038604	10036086	2119	2.8845762292501	2.6428054863301	3.14846479069076	Y	0.531791171473483	0.530969139399079	0.00173089154989977	0.448583201905664	0.614999141041302	Y	2119	2776	0.763329
Polymyalgia rheumatica	Musculoskeletal and connective tissue disorders	10028395	10036099	1752	2.28720230254781	2.09382406857898	2.49844027073884	Y	0.445311675557407	0.444423205153948	0.00204064916094165	0.354964585710712	0.535658765404101	Y	1752	2437	0.718917
Polyneuropathy	Nervous system disorders	10029205	10036105	979	2.64462025442072	2.33473274123997	2.99563892969513	Y	0.501229104858456	0.49951890803829	0.00371107622724695	0.379391898271192	0.623066311445721	Y	979	1310	0.747328
Polyserositis	General disorders and administration site conditions	10018065	10036141	57	2.83094534679668	1.66643220103705	4.80922749306113	Y	0.525486475348435	0.4959568627071	0.0632717151422859	0.0224090851099711	1.0285638655869	Y	57	75	0.76
Portal vein thrombosis	Hepatobiliary disorders	10019805	10036206	234	1.50499819801444	1.22005244860374	1.85649361108931	Y	0.24874805100774	0.243750638558678	0.0144216574143407	0.00856764036323618	0.488928461652245	Y	234	373	0.627346
Post-acute COVID-19 syndrome	Infections and infestations	10021881	10085503	1231	1.81031879848238	1.64268868356228	1.99505492728649	Y	0.342324433752094	0.341227904766012	0.00282021264103728	0.236113085186372	0.448535782317815	Y	1231	1839	0.669386
Postmenopausal haemorrhage	Reproductive system and breast disorders	10038604	10055870	3761	3.43027367776803	3.19745322049085	3.68004680380652	Y	0.587035795237872	0.58653966401216	0.000991701992073687	0.524053194717612	0.650018395758133	Y	3761	4742	0.793125
Premenstrual dysphoric disorder	Reproductive system and breast disorders	10038604	10051537	54	3.71346985169584	2.02678246780803	6.80381765605444	Y	0.61021346338527	0.575679229822705	0.0684510489744617	0.0869504359336382	1.1334764908369	Y	54	67	0.80597
Premenstrual pain	Reproductive system and breast disorders	10038604	10065347	232	3.51546723008292	2.64160688487471	4.67840613096109	Y	0.594520803898862	0.586449847129341	0.0160605006938073	0.341060742399562	0.847980865398162	Y	232	291	0.797251
Premenstrual syndrome	Reproductive system and breast disorders	10038604	10036618	727	3.6724735680451	3.11608324000711	4.32820982919542	Y	0.60704774318398	0.604420223702698	0.00515848950446796	0.463402492591168	0.750692993776793	Y	727	904	0.804204
Presyncope	Nervous system disorders	10029205	10036653	6167	1.53247474801718	1.47070533814059	1.59683846410697	Y	0.258068501283411	0.257875524711712	0.000550137758000278	0.211158470032077	0.304978532534744	Y	6167	9767	0.631412
Prinzmetal angina	Cardiac disorders	10007541	10036759	59	3.10264907985449	1.80891613766047	5.32165704772364	Y	0.55613068759783	0.526463076406941	0.0617198582463109	0.0592610538051781	1.05300032139048	Y	59	76	0.776316
Proteinuria	Renal and urinary disorders	10038359	10037032	459	2.47210317801893	2.06999601377224	2.95232168666569	Y	0.476053115543932	0.472528562147695	0.00784919657709313	0.2988617322648	0.653244498823065	Y	459	625	0.7344
Psoriasis	Skin and subcutaneous tissue disorders	10040785	10037153	1239	1.22534547690518	1.12465326460535	1.33505284252996	Y	0.130959489143628	0.130176990300962	0.00264892209326222	0.0280241289749816	0.233894849312274	Y	1239	2143	0.578161
Psoriatic arthropathy	Musculoskeletal and connective tissue disorders	10028395	10037162	421	1.61537171265983	1.37646403340818	1.8957456982007	Y	0.285944749247887	0.28299813531649	0.00810942728346211	0.105840032114081	0.466049466381694	Y	421	654	0.643731
Psychogenic seizure	Nervous system disorders	10029205	10058895	113	3.4834986960548	2.31644161722274	5.23853615614292	Y	0.591846994590079	0.575451904775637	0.0328122606602756	0.229563897218559	0.954130091961599	Y	113	142	0.795775
Pulmonary embolism	Respiratory, thoracic and mediastinal disorders	10038738	10037377	10251	1.81988316280081	1.75948518110406	1.88235443061113	Y	0.34421402608664	0.34408230462212	0.000338713507736318	0.307405684220355	0.381022367952924	Y	10251	15294	0.670263
Pulmonary infarction	Respiratory, thoracic and mediastinal disorders	10038738	10037410	355	2.10184787053991	1.73738826838666	2.54276177137739	Y	0.410096791377308	0.405927801444966	0.0099514170623638	0.210583212266875	0.609610370487742	Y	355	506	0.701581
Pulmonary pain	Respiratory, thoracic and mediastinal disorders	10038738	10074693	820	1.47212628544586	1.31698576083497	1.64554231696981	Y	0.236760596176968	0.235355124875209	0.00411276421949225	0.10849892272005	0.365022269633886	Y	820	1318	0.622155
Pulmonary sarcoidosis	Respiratory, thoracic and mediastinal disorders	10038738	10037430	61	2.87015776238418	1.71501400392414	4.80334595643252	Y	0.530224394355098	0.502416671732121	0.0592659900199037	0.0433322501592657	1.01711653855093	Y	61	80	0.7625
Pulpitis dental	Infections and infestations	10021881	10037464	54	3.01719101474131	1.72708392755456	5.27098971520487	Y	0.547019636898076	0.515047751243859	0.0671577374964503	0.0287234378132269	1.06531583598292	Y	54	70	0.771429
Purpura	Skin and subcutaneous tissue disorders	10040785	10037549	584	1.28596418083722	1.13297710177373	1.4596092646598	Y	0.159954995592619	0.15821262326841	0.00565777792130807	0.00951859147037123	0.310391399714867	Y	584	990	0.589899
Pustular psoriasis	Skin and subcutaneous tissue disorders	10040785	10037575	56	3.8510082365929	2.10627180599438	7.04100220878425	Y	0.620245616959009	0.586506754842152	0.0662486971876785	0.1054691715473	1.13502206237072	Y	56	69	0.811594
Pyelonephritis	Infections and infestations	10021881	10037596	289	2.26641504240442	1.82470671815307	2.81504808051357	Y	0.441704805652285	0.436365647646876	0.0123286484865995	0.219635911057842	0.663773700246728	Y	289	403	0.717122
Q fever	Infections and infestations	10021881	10037688	68	4.05274037591855	2.31702452010122	7.08870554114071	Y	0.633838561582988	0.605455125035445	0.0549425796666575	0.16504189066197	1.10263523250401	Y	68	83	0.819277
Quadriparesis	Nervous system disorders	10029205	10049680	155	1.73210743860493	1.32248281956816	2.26860881251389	Y	0.321022610388812	0.312642973049589	0.0221610791025	0.023290656426863	0.61875456435076	Y	155	235	0.659574
Raynaud's phenomenon	Vascular disorders	10047065	10037912	464	1.65931028091218	1.42279313578717	1.93514470873348	Y	0.299615882778046	0.296886618102519	0.00738667866304499	0.12772430458941	0.471507460966682	Y	464	714	0.64986
Reaction to excipient	Immune system disorders	10021428	10079925	88	6.55595254398978	3.58666556043586	11.9834183128641	Y	0.736990580542146	0.712134428955958	0.0439933921995055	0.317498543909719	1.15648261717457	Y	88	100	0.88
Rectal haemorrhage	Gastrointestinal disorders	10017947	10038063	653	1.32379519119649	1.17314230686855	1.49379465557994	Y	0.176957310433448	0.175354126030002	0.00508292580440819	0.0343680288670106	0.319546591999885	Y	653	1094	0.596892
Renal colic	Renal and urinary disorders	10038359	10038419	100	2.23497000496611	1.54889509127704	3.22493818414767	Y	0.435988324509332	0.420825891733691	0.0353687056270578	0.0598569345559922	0.812119714462672	Y	100	140	0.714286
Renal disorder	Renal and urinary disorders	10038359	10038428	413	1.36244832806624	1.16888657565262	1.58806293554539	Y	0.193560608213121	0.190959007057529	0.00806556686624497	0.0139436060530255	0.373177610373217	Y	413	684	0.603801
Renal failure	Renal and urinary disorders	10038359	10038435	1077	1.74131885530057	1.57159866487821	1.92936748012588	Y	0.323561437105341	0.322341726260585	0.00320651053608046	0.210309319490165	0.436813554720518	Y	1077	1630	0.660736
Renal impairment	Renal and urinary disorders	10038359	10062237	799	1.35546807791343	1.21427358916264	1.51308051714221	Y	0.190601784494963	0.189261567753366	0.00416979911249919	0.0614538210963991	0.319749747893526	Y	799	1326	0.602564
Renal pain	Renal and urinary disorders	10038359	10038490	1191	1.24102528384971	1.13673122069188	1.35488823313645	Y	0.138668580532441	0.137843716022461	0.00276102780469727	0.0335776141329021	0.24375954693198	Y	1191	2049	0.581259
Respiration abnormal	Respiratory, thoracic and mediastinal disorders	10038738	10038647	710	1.2771661032832	1.13882976493795	1.43230648301896	Y	0.155880405316597	0.154456505183611	0.0046499809531645	0.0194988676633718	0.292261942969822	Y	710	1207	0.588235
Respiratory disorder	Respiratory, thoracic and mediastinal disorders	10038738	10038683	1250	1.71418939942961	1.55930665149228	1.88445633468227	Y	0.31582600036846	0.314786755495188	0.002757105560637	0.210809705239808	0.420842295497111	Y	1250	1902	0.657203
Respiratory distress	Respiratory, thoracic and mediastinal disorders	10038738	10038687	3120	2.47855709715279	2.31525042467953	2.65338263989168	Y	0.476856809523807	0.476336679231484	0.00115658256067156	0.408839677544531	0.544873941503083	Y	3120	4246	0.734809
Respiratory failure	Respiratory, thoracic and mediastinal disorders	10038738	10038695	2298	1.14907387808597	1.08017920933275	1.22236270231044	Y	0.0911047455924598	0.0907114775180942	0.00141421338721593	0.0158926883884203	0.166316802796499	Y	2298	4086	0.562408
Retinal artery occlusion	Eye disorders	10015919	10038827	323	2.20434599084865	1.79930518922174	2.70056534960157	Y	0.430257019082584	0.425550066776768	0.0109980263488273	0.220514068318299	0.639999969846868	Y	323	454	0.711454
Retinal detachment	Eye disorders	10015919	10038848	313	1.43498355008324	1.20001417053455	1.71596122743471	Y	0.222749311840026	0.219156308059127	0.0107173077762539	0.0157004502034172	0.429798173476635	Y	313	508	0.616142
Retinal haemorrhage	Eye disorders	10015919	10038867	208	2.04343446367384	1.59725126290201	2.61425644437645	Y	0.397853195622561	0.390876652684381	0.0168962103112367	0.137882348709014	0.657824042536107	Y	208	299	0.695652
Retinal tear	Eye disorders	10015919	10038897	127	1.80216702357318	1.33235509208933	2.43764293778589	Y	0.340244230120792	0.329751409307911	0.0271575249388456	0.0106534235812548	0.669835036660329	Y	127	190	0.668421
Retinal vascular thrombosis	Eye disorders	10015919	10062108	92	2.49233005184767	1.67449319146573	3.70960546092501	Y	0.4791928230745	0.461770008931112	0.0388987228393139	0.0847376401230575	0.873648006025942	Y	92	125	0.736
Retinal vein occlusion	Eye disorders	10015919	10038907	607	2.63449766400865	2.24935153294087	3.08559059801235	Y	0.499856315860228	0.497105305517595	0.00597987948995691	0.34519695481206	0.654515676908396	Y	607	813	0.746617
Retinal vein thrombosis	Eye disorders	10015919	10038908	177	2.77611951408889	2.05968437240751	3.74175755263745	Y	0.518655982179167	0.509051412628239	0.0205495838866355	0.231953461181283	0.80535850317705	Y	177	234	0.75641
Rhabdomyolysis	Musculoskeletal and connective tissue disorders	10028395	10039020	519	1.2888578847796	1.12672002554388	1.47432779173042	Y	0.16128652489405	0.159322072376089	0.00636743544794986	0.00169410091409003	0.320878948874011	Y	519	879	0.590444
Rheumatic disorder	Musculoskeletal and connective tissue disorders	10028395	10072736	425	3.58467396690448	2.8975602628237	4.43472655732805	Y	0.600166131900484	0.595715832929047	0.00879780123848911	0.412572941848296	0.787759321952673	Y	425	531	0.800377
Rheumatoid arthritis	Musculoskeletal and connective tissue disorders	10028395	10039073	2684	1.84785775971712	1.72937567322928	1.97446	Y	0.351944343515571	0.351434419046762	0.00129722698656772	0.279910268618542	0.423978418412601	Y	2684	3983	0.673864
Rhinitis	Infections and infestations	10021881	10039083	582	1.82573909784879	1.58450464982501	2.10370051850707	Y	0.346402311366023	0.344071979790116	0.00596760254534473	0.191901792980553	0.500902829751493	Y	582	867	0.67128
Ruptured cerebral aneurysm	Nervous system disorders	10029205	10039330	67	2.99484962164227	1.81752273581145	4.93480718536735	Y	0.544560846288618	0.518726020886143	0.054259897044504	0.0786857684211534	1.01043592415608	Y	67	87	0.770115
Sarcoidosis	Immune system disorders	10021428	10039486	347	2.98299278636534	2.39602418179069	3.71375465704086	Y	0.543223381002454	0.538147639796985	0.0105853547488284	0.337453	0.748993687400908	Y	347	451	0.769401
Sciatica	Nervous system disorders	10029205	10039674	743	1.34194258881027	1.19768601917838	1.50357429478736	Y	0.184837953003905	0.183410340547163	0.00447702793361824	0.0510167598599457	0.318659146147865	Y	743	1238	0.600162
Scleroderma	Musculoskeletal and connective tissue disorders	10028395	10039710	106	2.1536994198265	1.51540944928392	3.06083691978614	Y	0.420516915746892	0.406494925300843	0.0332355569569717	0.0559044806491756	0.785129350844609	Y	106	150	0.706667
Sensation of foreign body	General disorders and administration site conditions	10018065	10061549	1188	1.44315618404701	1.31636857601391	1.5821554916327	Y	0.225841188710298	0.224887190387511	0.00283136218404259	0.119420097115772	0.332262280304823	Y	1188	1924	0.617464
Sense of oppression	General disorders and administration site conditions	10018065	10040007	167	1.91406623684727	1.46290236803493	2.50437051650955	Y	0.368481505151055	0.360153702871884	0.0208495608612763	0.0796939648292729	0.657269045472838	Y	167	245	0.681633
Sensitive skin	Skin and subcutaneous tissue disorders	10040785	10081765	2021	1.30092736099926	1.21500231744893	1.39292902926304	Y	0.166712734147774	0.166203066772335	0.00163916571247167	0.0857395111052974	0.247685957190251	Y	2021	3410	0.592669
Sensory disturbance	Nervous system disorders	10029205	10040026	2355	1.41802847987459	1.32883134806345	1.51321292402218	Y	0.216035900571201	0.215562031792095	0.0014249264306362	0.140539505143705	0.291532295998697	Y	2355	3840	0.613281
Sensory loss	Nervous system disorders	10029205	10040030	1089	1.55040790533119	1.40536445278746	1.7104208578392	Y	0.264529066394347	0.263424170832618	0.00312063074819689	0.152803854410714	0.376254278377979	Y	1089	1717	0.634246
Sensory overload	Nervous system disorders	10029205	10079780	61	2.87015776238418	1.71501400392414	4.80334595643252	Y	0.530224394355098	0.502416671732121	0.0592659900199037	0.0433322501592657	1.01711653855093	Y	61	80	0.7625
Seronegative arthritis	Musculoskeletal and connective tissue disorders	10028395	10062164	79	5.43271231561056	3.0216578188966	9.76760602064606	Y	0.701633943799664	0.675099206686154	0.0483970339032655	0.261647426264112	1.14162046133522	Y	79	92	0.858696
Severe acute respiratory syndrome	Infections and infestations	10021881	10061982	63	2.68195049246117	1.63667723593108	4.3947934791925	Y	0.50637765240073	0.480231457644234	0.0570076934628356	0.0288519736657094	0.983903331135751	Y	63	84	0.75
Shock	Vascular disorders	10047065	10040560	633	1.31914249498069	1.16695786571207	1.49117373745287	Y	0.174908790303761	0.173260616095177	0.00524054129540313	0.0301256242187068	0.319691956388816	Y	633	1062	0.596045
Sinus arrhythmia	Cardiac disorders	10007541	10040739	195	2.45536655566754	1.87122969912115	3.22185187928675	Y	0.473463029927995	0.465231901074015	0.0184142294027355	0.202064950327306	0.744861109528684	Y	195	266	0.733083
Sinus bradycardia	Cardiac disorders	10007541	10040741	267	1.48259139209413	1.21922037630338	1.80285474113882	Y	0.240644096965981	0.236315746778003	0.0126175886214391	0.0159880165101954	0.465300177421766	Y	267	428	0.623832
Sinus tachycardia	Cardiac disorders	10007541	10040752	1119	1.67028154036281	1.51247887119635	1.84454836176986	Y	0.302895151517504	0.30175618398416	0.00306877831745156	0.192102041308402	0.413688261726606	Y	1119	1718	0.651339
Sjogren's syndrome	Musculoskeletal and connective tissue disorders	10028395	10040767	313	1.81705129132689	1.49823263047746	2.20371344753087	Y	0.34415525890253	0.339844961080016	0.0110755438894006	0.133674438974437	0.554636078830623	Y	313	467	0.670236
Skin disorder	Skin and subcutaneous tissue disorders	10040785	10040831	1308	1.46734193177861	1.34361465905441	1.6024626780055	Y	0.234957459223898	0.234078461071573	0.00257796038558211	0.133410221239163	0.336504697208633	Y	1308	2105	0.621378
Sleep disorder due to a general medical condition	Psychiatric disorders	10037175	10063910	151	8.99970661515312	5.29402493485889	15.2992704332606	Y	0.784780459657728	0.769369143439983	0.0261561149293701	0.461323415032819	1.10823750428264	Y	151	166	0.909639
Sleep disorder due to general medical condition, insomnia type	Psychiatric disorders	10037175	10040986	104	13.2822813405948	6.17861226353275	28.5531750635928	Y	0.82743900347056	0.804113589474348	0.0384058238420818	0.435490926082333	1.21938708085879	Y	104	111	0.936937
Small fibre neuropathy	Nervous system disorders	10029205	10073928	389	1.61005363706146	1.36334932355575	1.90140022767895	Y	0.284250164503809	0.281070074096806	0.00877105652389359	0.0969423267191225	0.471558002288495	Y	389	605	0.642975
Somatic symptom disorder	Psychiatric disorders	10037175	10078076	155	1.87255260373122	1.41956961241744	2.47008193403724	Y	0.358335768856868	0.349496370526406	0.0223911493997206	0.0590623193180179	0.657609218395717	Y	155	229	0.676856
Speech disorder	Nervous system disorders	10029205	10041466	2838	1.39283372219167	1.31321551674528	1.47727905506512	Y	0.205959786198483	0.205572888691201	0.00117929545670299	0.137278043159943	0.274641529237022	Y	2838	4660	0.609013
Spinal disorder	Musculoskeletal and connective tissue disorders	10028395	10061368	151	1.66657296596321	1.27229637385331	2.18303337803873	Y	0.301838895877081	0.293477292853692	0.0226257411807231	0.00100178925143146	0.60267600250273	Y	151	232	0.650862
Spinal pain	Musculoskeletal and connective tissue disorders	10028395	10072005	1098	1.19420627268933	1.09096988760365	1.30721171861404	Y	0.115186895076254	0.114327835672528	0.00297696828577988	0.00606369340438434	0.224310096748124	Y	1098	1920	0.571875
Splenic infarction	Blood and lymphatic system disorders	10005329	10041648	120	1.81827995293926	1.33140880986073	2.4831907095512	Y	0.344489970023836	0.333324972986451	0.0287641674623714	0.00528992602400741	0.683690014023664	Y	120	179	0.670391
Spontaneous haematoma	Blood and lymphatic system disorders	10005329	10065304	91	3.87396319736626	2.41036197961299	6.22628094098874	Y	0.621854869820666	0.600818312474262	0.0410423804157647	0.216676487298771	1.02703325234256	Y	91	112	0.8125
Still's disease	Musculoskeletal and connective tissue disorders	10028395	10042061	129	2.02324246822621	1.48136807751538	2.76333083408947	Y	0.393483595994796	0.382350618538216	0.0271404560846077	0.0639963817687649	0.722970810220828	Y	129	186	0.693548
Stress	Psychiatric disorders	10037175	10042209	1196	1.39596190237799	1.27489717737014	1.52852298011246	Y	0.20730749965844	0.206387351571953	0.00279873219891811	0.101501409116957	0.313113590199923	Y	1196	1962	0.609582
Stress cardiomyopathy	Cardiac disorders	10007541	10066286	195	2.00379341472217	1.55634144519188	2.57988891916253	Y	0.389194113030391	0.38184421855835	0.0179735006056856	0.121063543302241	0.657324682758541	Y	195	282	0.691489
Stridor	Respiratory, thoracic and mediastinal disorders	10038738	10042241	268	1.71137920573847	1.3950155137072	2.09948832615546	Y	0.315079000165851	0.310255669039425	0.0128259634174973	0.0885754600831642	0.541582540248537	Y	268	408	0.656863
Subarachnoid haemorrhage	Nervous system disorders	10029205	10042316	534	2.00597504741556	1.7217877578718	2.33706847574964	Y	0.389654046099047	0.386955633568972	0.00658260615055793	0.227387522742467	0.551920569455628	Y	534	772	0.69171
Subclavian vein thrombosis	Vascular disorders	10047065	10049446	135	2.0114811325796	1.48402343191498	2.72641001463345	Y	0.390900434980794	0.380294642646968	0.025923023276788	0.0688878682894426	0.712913001672145	Y	135	195	0.692308
Sudden cardiac death	General disorders and administration site conditions	10018065	10049418	125	1.77378530535922	1.31032344375549	2.40117378995427	Y	0.332610584664023	0.322067845723257	0.0275309456802873	0.000761548623312569	0.664459620704734	Y	125	188	0.664894
Sudden death	General disorders and administration site conditions	10018065	10042434	947	1.74577581323984	1.56478076613686	1.94770619376763	Y	0.324819989883702	0.323430491947924	0.00364760350970205	0.204029203650612	0.445610776116793	Y	947	1432	0.661313
Sudden hearing loss	Ear and labyrinth disorders	10013993	10061373	1351	1.98035237190731	1.79975654264338	2.17907001530261	Y	0.383853290813109	0.38279377337984	0.00259992554513631	0.281874360731718	0.485832220894501	Y	1351	1961	0.688934
Suffocation feeling	Respiratory, thoracic and mediastinal disorders	10038738	10042444	264	3.6311247140326	2.76805990634342	4.76328805552323	Y	0.603865497302786	0.596685594069072	0.0141610120093423	0.365865396383964	0.841865598221607	Y	264	329	0.802432
Suicidal ideation	Psychiatric disorders	10037175	10042458	694	1.54344581153326	1.36500585196089	1.74521227855352	Y	0.262174921297308	0.260448353815718	0.00489171453056011	0.122293335224514	0.402056507370102	Y	694	1096	0.633212
Superficial vein thrombosis	Vascular disorders	10047065	10086210	819	1.98444016932772	1.75494643752143	2.2439447161722	Y	0.384815672519817	0.383066506276819	0.00428838636728582	0.253844128018183	0.51578721702145	Y	819	1188	0.689394
Supraventricular extrasystoles	Cardiac disorders	10007541	10042602	457	1.66762943539412	1.42788977021279	1.94762088209265	Y	0.302138286433083	0.299356993481437	0.00750478008735158	0.128878018773684	0.475398554092481	Y	457	702	0.650997
Supraventricular tachycardia	Cardiac disorders	10007541	10042604	731	1.31760185751163	1.17560448232174	1.47675062576274	Y	0.174223213969106	0.172797270040652	0.00453793699056349	0.0394947909758343	0.308951636962378	Y	731	1227	0.595762
Suspected COVID-19	Infections and infestations	10021881	10084451	8106	4.44922722312032	4.21870600365906	4.69234472982602	Y	0.656779826457287	0.656529625989378	0.000470063193957591	0.613417944858002	0.700141708056571	Y	8106	9738	0.832409
Sweating fever	Infections and infestations	10021881	10042666	154	1.7650597263359	1.34418646256948	2.31771106486049	Y	0.330220697246903	0.321674184684344	0.0223607112190663	0.0311507307235738	0.629290663770232	Y	154	232	0.663793
Syncope	Nervous system disorders	10029205	10042772	25444	1.2446152903272	1.22111153157963	1.26857144565034	Y	0.139490602631931	0.139452385271863	0.000128983970613281	0.116776380601381	0.162204824662481	Y	25444	43749	0.58159
Synovial cyst	Musculoskeletal and connective tissue disorders	10028395	10042858	193	1.62774285824118	1.28432973351131	2.0629802015962	Y	0.289870514749549	0.283430362790626	0.0176662130112249	0.0240419007048988	0.5556991287942	Y	193	299	0.645485
Syphilis	Infections and infestations	10021881	10062120	131	4.03841555365725	2.70097479977616	6.03811638130515	Y	0.632910058329662	0.618020369906163	0.0286953148307528	0.294116228216109	0.971703888443215	Y	131	160	0.81875
Systemic lupus erythematosus	Musculoskeletal and connective tissue disorders	10028395	10042945	607	1.43564313770434	1.26261177215543	1.63238713933347	Y	0.222987943591517	0.221130777838813	0.00553383696026186	0.0742084159640662	0.371767471218968	Y	607	985	0.616244
Tachyarrhythmia	Cardiac disorders	10007541	10049447	179	2.50041442107545	1.8794771094988	3.32649556917951	Y	0.480418425338049	0.471376198206141	0.0200929721637179	0.196919062631761	0.763917788044338	Y	179	243	0.736626
Tachycardia	Cardiac disorders	10007541	10043071	16974	1.95712578568018	1.90519904990217	2.01046779924174	Y	0.377429795183346	0.377346604891251	0.000206323977664752	0.348701831269086	0.406157759097605	Y	16974	24748	0.685874
Tachycardia paroxysmal	Cardiac disorders	10007541	10043079	75	3.04768162559833	1.89487464711387	4.90183522438122	Y	0.550320999988327	0.527017448299287	0.0486245025777199	0.109301714343266	0.991340285633387	Y	75	97	0.773196
Temperature regulation disorder	General disorders and administration site conditions	10018065	10061376	214	1.77144217451011	1.4055668087392	2.23255654453587	Y	0.331965259966104	0.325783344418084	0.0161242631951344	0.0780025603810314	0.585927959551176	Y	214	322	0.664596
Tendon pain	Musculoskeletal and connective tissue disorders	10028395	10066371	330	1.43912356048418	1.20891848598866	1.71316482156935	Y	0.22434228463688	0.220925058473029	0.0101708855046303	0.0226406683356683	0.426043900938092	Y	330	535	0.616822
Tendonitis	Musculoskeletal and connective tissue disorders	10028395	10043255	586	1.31301033633645	1.15615177250156	1.49115036998659	Y	0.172192091758083	0.17041995750528	0.00565630608636875	0.0217752564454259	0.32260892707074	Y	586	985	0.594924
Tenosynovitis	Musculoskeletal and connective tissue disorders	10028395	10043261	122	2.37102325658916	1.68910527378183	3.32824209985433	Y	0.4598350664637	0.446972463958441	0.0292371018963269	0.117857863151392	0.801812269776008	Y	122	168	0.72619
Tension	Psychiatric disorders	10037175	10043268	397	1.34950052478308	1.15476263002969	1.57707880306362	Y	0.188088134576716	0.185405960027241	0.00837799941136998	0.00502531026364036	0.371150958889791	Y	397	660	0.601515
Tension headache	Nervous system disorders	10029205	10043269	983	1.7827505981893	1.59995795986155	1.98642700313159	Y	0.334985751959758	0.333627261418288	0.00352401017431033	0.216259003932023	0.453712499987494	Y	983	1476	0.665989
Testicular pain	Reproductive system and breast disorders	10038604	10043345	316	1.39853145363535	1.17216389750295	1.66861497011982	Y	0.208387612170123	0.204908761217686	0.010575788188356	0.00271030969504671	0.414064914645199	Y	316	518	0.610039
Tetany	Metabolism and nutrition disorders	10027433	10043380	87	2.22219348092296	1.50105731502574	3.28977702398514	Y	0.433621309965416	0.416287236763839	0.0405732288971005	0.0307653610352777	0.836477258895554	Y	87	122	0.713115
Thalamic infarction	Nervous system disorders	10029205	10064961	138	2.09103398960387	1.5415341554686	2.83641016332171	Y	0.407887789001367	0.397265574810868	0.025485452249198	0.0886045150943356	0.727171062908398	Y	138	197	0.700508
Thalamus haemorrhage	Nervous system disorders	10029205	10058939	59	3.29656582726044	1.89727582439765	5.72786840675182	Y	0.575239510545534	0.544866463188047	0.0620755262699149	0.0769402981443307	1.07353872294674	Y	59	75	0.786667
Throat tightness	Respiratory, thoracic and mediastinal disorders	10038738	10043528	5258	1.22414847205161	1.17422874462806	1.27619042582793	Y	0.130221294952293	0.130037381221737	0.000624105688072485	0.0802570802352579	0.180185509669327	Y	5258	9099	0.577866
Thrombocytopenia	Blood and lymphatic system disorders	10005329	10043554	2747	1.41987287919344	1.33694499459472	1.50794460596354	Y	0.216739743851886	0.216333081193675	0.00122182211250725	0.146830599600014	0.286648888103757	Y	2747	4477	0.613581
Thrombophlebitis	Vascular disorders	10047065	10043570	684	3.32375304386788	2.8244533794212	3.91131762949645	Y	0.577716434120992	0.575022564688346	0.00543323696152192	0.430295445635337	0.725137422606648	Y	684	868	0.788018
Thrombosis	Vascular disorders	10047065	10043607	7321	1.53831371519155	1.48123675666092	1.59759003799022	Y	0.26001711844328	0.259854148975588	0.000463611677981198	0.21695383115672	0.30308040572984	Y	7321	11579	0.632265
Thrombotic cerebral infarction	Nervous system disorders	10029205	10067347	41	3.66532096864148	1.83609604496436	7.3169254081279	Y	0.606541814326162	0.56168105194316	0.0895823394720722	0.00793563503272288	1.2051479936196	Y	41	51	0.803922
Thrombotic thrombocytopenic purpura	Blood and lymphatic system disorders	10005329	10043648	162	1.76617990687302	1.35415588961189	2.30356895197348	Y	0.330527817001312	0.322396011336736	0.0212641286577162	0.0388833165716539	0.622172317430971	Y	162	244	0.663934
Thyroid disorder	Endocrine disorders	10014698	10043709	334	1.64065480432302	1.36958427724229	1.96537608650718	Y	0.293892188730372	0.290136981975525	0.0102385111433605	0.0915211320709717	0.496263245389772	Y	334	516	0.647287
Thyroid pain	Endocrine disorders	10014698	10043757	70	2.60745490815456	1.64008553450916	4.14540641631476	Y	0.496109316946903	0.472827761644326	0.0512238126426179	0.0434557512142648	0.948762882679541	Y	70	94	0.744681
Thyroiditis	Endocrine disorders	10014698	10043778	242	2.32635293338647	1.83156161511399	2.95481076149273	Y	0.452261103609033	0.445801361929108	0.0147594655602836	0.209284021889102	0.695238185328965	Y	242	335	0.722388
Thyroiditis acute	Endocrine disorders	10014698	10043780	67	3.32761307277045	1.97764581918081	5.59908587001666	Y	0.578113405999645	0.551186172135335	0.0548099417793492	0.109882942320275	1.04634386967901	Y	67	85	0.788235
Thyroiditis subacute	Endocrine disorders	10014698	10043784	254	2.46825995687833	1.9445113984475	3.13307868474986	Y	0.475471610815015	0.469124236823976	0.0141600234110163	0.237479817586624	0.713463404043406	Y	254	346	0.734104
Tinnitus	Ear and labyrinth disorders	10013993	10043882	16299	1.26655055886149	1.23662177712056	1.29720367846632	Y	0.150283632344426	0.150222567273757	0.000202126058074434	0.121849423505464	0.178717841183389	Y	16299	27816	0.585958
Tongue oedema	Gastrointestinal disorders	10017947	10043967	305	3.36642254334715	2.63491326301354	4.30101472387541	Y	0.581623546861742	0.575570442036017	0.012179684584091	0.360900330284137	0.802346763439346	Y	305	386	0.790155
Tonsillitis	Infections and infestations	10021881	10044008	370	1.49675434181071	1.26701193744144	1.76815505326109	Y	0.245782292018353	0.242629460314039	0.00912559562998926	0.0547263250349665	0.43683825900174	Y	370	591	0.626058
Toxic skin eruption	Skin and subcutaneous tissue disorders	10040785	10057970	153	3.69682786140848	2.5815643709113	5.29389713883511	Y	0.608947386041278	0.596537950002812	0.024412213227526	0.29645922160924	0.921435550473315	Y	153	190	0.805263
Toxoplasmosis	Infections and infestations	10021881	10044272	99	9.83397398873987	4.97018371604546	19.4574385850182	Y	0.795884269595715	0.772234708387758	0.0399084284869613	0.396342389503221	1.19542614968821	Y	99	108	0.916667
Transient ischaemic attack	Nervous system disorders	10029205	10044390	2402	1.86142568333734	1.73519959731018	1.99683401261677	Y	0.355395978555438	0.354823360962506	0.00145091272174835	0.279214282020159	0.431577675090717	Y	2402	3556	0.675478
Trigeminal nerve disorder	Nervous system disorders	10029205	10060890	89	2.21013238996109	1.50067037812427	3.25500206598375	Y	0.431364297983885	0.414464294152756	0.0396447331026053	0.033144594289528	0.829584001678241	Y	89	125	0.712
Trigeminal neuralgia	Nervous system disorders	10029205	10044652	690	1.80909597851199	1.58895140269969	2.05974094230169	Y	0.342039085976997	0.340085037667371	0.00502855269611958	0.200214508471974	0.48386366348202	Y	690	1031	0.669253
Trigeminal palsy	Nervous system disorders	10029205	10049788	26	11.6217269102263	2.75833891014941	48.9658960611776	Y	0.814499947763062	0.727049663230162	0.148858692504101	0.0428557486554645	1.58614414687066	Y	26	28	0.928571
Type 1 diabetes mellitus	Metabolism and nutrition disorders	10027433	10067584	552	1.86936814246644	1.61433891995699	2.16468624330853	Y	0.357514266486247	0.355018475894891	0.00631096363061049	0.198631119102889	0.516397413869606	Y	552	816	0.676471
Type I hypersensitivity	Immune system disorders	10021428	10045240	166	2.43285290137608	1.81411801001547	3.26261754034598	Y	0.469906095735584	0.460295124268119	0.0215917089855136	0.176023745224271	0.763788446246897	Y	166	227	0.731278
Urinary tract infection bacterial	Infections and infestations	10021881	10054088	61	6.81665152374727	3.26206733052289	14.2445674132537	Y	0.743628032464291	0.707813051064286	0.0633039198268424	0.240422627776136	1.24683343715245	Y	61	69	0.884058
Uterine haemorrhage	Reproductive system and breast disorders	10038604	10046788	533	3.07446462959975	2.57091114473049	3.67664700432533	Y	0.553142119736652	0.549791080584557	0.0069181604399162	0.386791160137181	0.719493079336123	Y	533	688	0.774709
Uterine inflammation	Reproductive system and breast disorders	10038604	10046793	40	5.10846513104257	2.28845763647929	11.4034953407423	Y	0.688754394889299	0.638174024407278	0.0941265597275687	0.075153352753389	1.30235543702521	Y	40	47	0.851064
Uterine leiomyoma	Neoplasms benign, malignant and unspecified (incl cysts and polyps)	10029104	10046798	228	1.72738917264365	1.3831075042156	2.15736907266566	Y	0.319676938207591	0.313974588062062	0.0150867394725524	0.0740207600027482	0.565333116412434	Y	228	346	0.65896
Uterine pain	Reproductive system and breast disorders	10038604	10046809	263	2.93909677326968	2.28837864430094	3.77485162438365	Y	0.538269374799064	0.531623719298571	0.0139340753027868	0.302184006317349	0.774354743280779	Y	263	343	0.766764
Uterine spasm	Reproductive system and breast disorders	10038604	10046823	162	1.88087027991518	1.43394345801161	2.46709379655301	Y	0.36039834658345	0.351912806461877	0.0214411158421629	0.0675426425777884	0.653254050589111	Y	162	239	0.677824
Uveitis	Eye disorders	10015919	10046851	575	2.0081308408939	1.73313074679704	2.32676587245469	Y	0.390128630740967	0.387620515691094	0.00611474407850099	0.233734972576692	0.546522288905241	Y	575	831	0.691937
VIth nerve paralysis	Nervous system disorders	10029205	10047641	193	1.59759832830705	1.26233671941969	2.02190143037494	Y	0.280252512187952	0.27390425522927	0.0176202666692726	0.0147698071446851	0.545735217231219	Y	193	301	0.641196
Vaccination site hyperaesthesia	General disorders and administration site conditions	10018065	10000000	52	3.32050676557772	1.84036751732539	5.99106704310409	Y	0.577460750462212	0.543030249152754	0.0703359305747172	0.0470423097016478	1.10787919122278	Y	52	66	0.787879
Vaccination site joint movement impairment	General disorders and administration site conditions	10018065	10000000	190	1.69858964242356	1.33329	2.16398234668688	Y	0.311361669995587	0.304609797295267	0.0180493008447608	0.0426662971678382	0.580057042823336	Y	190	290	0.655172
Vaginal discharge	Reproductive system and breast disorders	10038604	10046901	287	2.13818802332717	1.7278587685289	2.6459616412933	Y	0.417437094089015	0.412233700085056	0.0123279808248729	0.195374212680411	0.639499975497618	Y	287	407	0.70516
Vaginal haemorrhage	Reproductive system and breast disorders	10038604	10046910	2790	1.97881387405392	1.85145064330353	2.11493855497088	Y	0.383402188709687	0.382889432901295	0.00125901874045091	0.312436880552788	0.454367496866586	Y	2790	4051	0.688719
Varicella zoster virus infection	Infections and infestations	10021881	10075611	166	1.63079597191333	1.26290155485912	2.10586129360291	Y	0.29083003383262	0.283340590633503	0.0205302191400527	0.00426263066154969	0.577397437003691	Y	166	257	0.645914
Varicose vein	Vascular disorders	10047065	10046996	351	2.22555778915049	1.83047956169674	2.70590700737308	Y	0.434227866644895	0.429871621583568	0.0101344345593318	0.232888009097197	0.635567724192593	Y	351	492	0.713415
Vascular occlusion	Vascular disorders	10047065	10053648	85	2.81440626009084	1.82533298547605	4.33941788148465	Y	0.523451165759671	0.503521111119347	0.042620769168423	0.110555202260763	0.93634712925858	Y	85	112	0.758929
Vascular pain	Vascular disorders	10047065	10047095	285	2.02217318042875	1.63964643467356	2.49394277032624	Y	0.393238677049995	0.388169571814169	0.0123289909975562	0.171166697749984	0.615310656350006	Y	285	411	0.693431
Vascular purpura	Skin and subcutaneous tissue disorders	10040785	10047097	68	2.64308398133956	1.64734420994547	4.24070020718075	Y	0.501083352731217	0.476979473789757	0.0527879530861403	0.0415707714621495	0.960595934000285	Y	68	91	0.747253
Vasculitis	Vascular disorders	10047065	10047115	883	1.81907346451781	1.62160268079916	2.04059126720367	Y	0.344645149071526	0.343111897220159	0.00393328811631439	0.219213285235985	0.470077012907066	Y	883	1317	0.670463
Venous thrombosis	Vascular disorders	10047065	10047249	518	2.77321364626178	2.32934377856378	3.30166547273435	Y	0.518263261518239	0.514963988353959	0.00704402129478988	0.350405925726324	0.686120597310153	Y	518	685	0.756204
Ventricular arrhythmia	Cardiac disorders	10007541	10047281	98	3.0210728643638	1.99626780823189	4.57197236470945	Y	0.547440309022616	0.52958160455569	0.0372842342325923	0.161257791383133	0.933622826662099	Y	98	127	0.771654
Ventricular extrasystoles	Cardiac disorders	10007541	10047289	1345	1.45411635696641	1.33345398411815	1.58569729798034	Y	0.229997221319199	0.229149004336295	0.00250377953020017	0.129921659263317	0.330072783375081	Y	1345	2172	0.619245
Ventricular fibrillation	Cardiac disorders	10007541	10047290	406	1.74506174874913	1.47647213772924	2.06251132624206	Y	0.324656223494571	0.321421908447559	0.00849787924075032	0.140288338647449	0.509024108341692	Y	406	614	0.661238
Ventricular tachycardia	Cardiac disorders	10007541	10047302	533	1.5726626161599	1.36580359070731	1.81085166351485	Y	0.272047742357867	0.269766925768947	0.00638400681675132	0.112247782198281	0.431847702517453	Y	533	836	0.63756
Vertebrobasilar artery dissection	Nervous system disorders	10029205	10087672	78	2.58262584219337	1.66722257202641	4.00063935834199	Y	0.4925718528757	0.471725947568356	0.0459816087919679	0.063705399107313	0.921438306644086	Y	78	105	0.742857
Vertigo	Ear and labyrinth disorders	10013993	10047340	10794	1.36844962604755	1.32794382558182	1.41019096060724	Y	0.195559032400357	0.195459341504121	0.000309003396201935	0.160402047535216	0.230716017265498	Y	10794	17852	0.604638
Vertigo positional	Ear and labyrinth disorders	10013993	10047348	580	1.68358099606467	1.46627435906112	1.93309318463773	Y	0.306908375344402	0.304700084765124	0.00592324895623462	0.152983082345043	0.460833668343761	Y	580	888	0.653153
Vestibular disorder	Ear and labyrinth disorders	10013993	10047386	239	1.55960012861946	1.2641357683502	1.92412288465206	Y	0.267693107982685	0.262655879982517	0.0141928538375052	0.0294255790367105	0.505960636928659	Y	239	376	0.635638
Vestibular neuronitis	Infections and infestations	10021881	10047393	695	2.24327530993699	1.95161620125785	2.57852138803188	Y	0.437471815684663	0.43525764771719	0.00512920894472112	0.294234824027883	0.580708807341443	Y	695	972	0.715021
Viral myocarditis	Infections and infestations	10021881	10047470	79	3.71711097015194	2.25269548110009	6.13350276606248	Y	0.610486055741469	0.586647575739571	0.0470406511871922	0.176708918551449	1.04426319293149	Y	79	98	0.806122
Vision blurred	Eye disorders	10015919	10047513	8768	1.25565611946403	1.21551174673253	1.2971263293718	Y	0.145426466981124	0.145313456838887	0.000375585721579635	0.10666639878822	0.184186535174028	Y	8768	15014	0.583988
Visual acuity reduced	Eye disorders	10015919	10047531	568	2.74505340731852	2.32535955288387	3.24049594811515	Y	0.514656216512328	0.511660431671372	0.00641798917019822	0.354431509675982	0.674880923348673	Y	568	753	0.754316
Visual field defect	Eye disorders	10015919	10047555	708	1.93578481976141	1.69800373271707	2.20686374017712	Y	0.373605649375884	0.371614126340168	0.0049442946243491	0.232974292639925	0.514237006111842	Y	708	1035	0.684058
Visual impairment	Eye disorders	10015919	10047571	7656	1.49200271606946	1.43835134780171	1.54765531256381	Y	0.243649493729432	0.243497565156531	0.000441372130940614	0.20163177694517	0.285667210513694	Y	7656	12247	0.625133
Vitamin D deficiency	Metabolism and nutrition disorders	10027433	10047626	236	1.5178624018925	1.23088922870087	1.87174135361515	Y	0.253311415658172	0.248321215249223	0.0143173138381168	0.0140014590068299	0.492621372309514	Y	236	375	0.629333
Vitiligo	Skin and subcutaneous tissue disorders	10040785	10047642	204	1.58586718058279	1.2618418299294	1.99309822736682	Y	0.2764278798862	0.270454010613058	0.0166569078375685	0.0183045927727086	0.534551166999692	Y	204	319	0.639498
Vitreous detachment	Eye disorders	10015919	10047650	318	2.1537776876467	1.75818087876971	2.63838515355185	Y	0.420516915746892	0.415798748899742	0.0111392871597373	0.209431272845843	0.631602558647941	Y	318	450	0.706667
Vitreous haemorrhage	Eye disorders	10015919	10047655	131	2.7884168124462	1.96977437833413	3.9472887887334	Y	0.520209925580299	0.507247545868724	0.0277294477389088	0.187166698722831	0.853253152437768	Y	131	173	0.757225
Vulvovaginal candidiasis	Infections and infestations	10021881	10047784	56	3.12894083247686	1.79514255427571	5.45375670016974	Y	0.558845072294866	0.527527962519182	0.0650267582801448	0.0488381771252228	1.06885196746451	Y	56	72	0.777778
Vulvovaginal pain	Reproductive system and breast disorders	10038604	10069055	189	1.81683160186769	1.41740538200405	2.32881652028021	Y	0.344106223501853	0.33698998277409	0.0183088446387221	0.0734858647797337	0.614726582223972	Y	189	282	0.670213
Weight bearing difficulty	Musculoskeletal and connective tissue disorders	10028395	10066454	703	1.3722725022447	1.21989042708123	1.54368931718122	Y	0.197643773886542	0.196103359770453	0.00474729622473098	0.0598425224447507	0.335445025328334	Y	703	1161	0.605512
White blood cell disorder	Blood and lymphatic system disorders	10005329	10061414	122	1.94761927541676	1.41940237693628	2.67240699579666	Y	0.376419058276062	0.364929640339428	0.0285490686787886	0.0384896651846146	0.71434845136751	Y	122	178	0.685393

## Sheet: Table S8-2
PT	SOC	SOC.CODE	PT.CODE	n	ROR	ROR025	ROR975	ROR_Signal	IC	EIC	VIC	IC025	IC975	IC_Signal	target_vaccine_target_PT_count	all_vaccine_target_PT_count	target_PT_incidence[target_PT_incidence=target_vaccine_target_PT_count/all_vaccines_target_PT_count]
Abdominal discomfort	Gastrointestinal disorders	10017947	10000059	3464	1.1885101233886	1.14066533919835	1.23836173928973	Y	0.168405806331521	0.168212077938443	0.000806209788200004	0.111618139071807	0.225193473591235	Y	3464	10131	0.341921
Acute left ventricular failure	Cardiac disorders	10007541	10063081	71	1.60755702445406	1.18668115212565	2.17770340604344	Y	0.440153921136013	0.424816311877048	0.0409390376543417	0.0354859700732107	0.844821872198816	Y	71	172	0.412791
Adverse reaction	General disorders and administration site conditions	10018065	10067484	609	1.91591411511888	1.72032530679294	2.13373998627898	Y	0.583265681765709	0.581011159794269	0.0049689268434946	0.442284451192351	0.724246912339067	Y	609	1336	0.455838
Ageusia	Nervous system disorders	10029205	10001480	2640	1.08106406730475	1.03212539896382	1.13232318358871	Y	0.0771938070692787	0.0769886330982313	0.00104122283774092	0.0126578376339035	0.141729776504654	Y	2640	8225	0.320973
Arthralgia	Musculoskeletal and connective tissue disorders	10028395	10003239	32044	1.10806253757698	1.09325511865185	1.12307051321709	Y	0.0996811599788749	0.099663435791051	8.62278577516811e-05	0.0811093687080598	0.11825295124969	Y	32044	98290	0.326015
Cardiac failure congestive	Cardiac disorders	10007541	10007559	669	1.31216633527306	1.19315406586818	1.44304959491641	Y	0.260969609244315	0.259758295456552	0.00424026485334157	0.130734977086174	0.391204241402456	Y	669	1835	0.364578
Cellulitis	Infections and infestations	10021881	10007882	1591	1.30243428516267	1.22464496509304	1.38516477470539	Y	0.254028549332381	0.253525534706878	0.0017820417070923	0.169600077663345	0.338457021001417	Y	1591	4385	0.362828
Chills	General disorders and administration site conditions	10018065	10008531	61625	1.62704335680218	1.61012415184057	1.64414034898361	Y	0.439127338583994	0.43910952668991	4.78069314815286e-05	0.425298827242345	0.452955849925643	Y	61625	149395	0.412497
Chronic left ventricular failure	Cardiac disorders	10007541	10063083	63	1.69492620506864	1.22359396573421	2.34781710361295	Y	0.484498114204396	0.466024901610205	0.0464904103547774	0.0532654143553353	0.915730814053456	Y	63	148	0.425676
Chronic spontaneous urticaria	Skin and subcutaneous tissue disorders	10040785	10072757	187	3.01166267489523	2.42133318243661	3.74591656082198	Y	0.901622242485824	0.890640329958866	0.0173783917189821	0.6379679861653	1.16527649880635	Y	187	329	0.568389
Death	General disorders and administration site conditions	10018065	10011906	7677	1.19950892557779	1.16677033043111	1.23316613819717	Y	0.176755184784166	0.176666250946181	0.000364417597705351	0.138575734934523	0.214934634633809	Y	7677	22323	0.343905
Decreased appetite	Metabolism and nutrition disorders	10027433	10061428	8295	1.11122650424592	1.0823933995744	1.14082767339874	Y	0.103691334764769	0.103621698578871	0.000333016709745715	0.067193843906042	0.140188825623496	Y	8295	25373	0.326922
Dental discomfort	Gastrointestinal disorders	10017947	10054217	46	1.87844262178043	1.27178622439315	2.77448097458753	Y	0.567808170418946	0.539442324946935	0.064492013286411	0.0599026150785422	1.07571372575935	Y	46	102	0.45098
Diarrhoea	Gastrointestinal disorders	10017947	10012735	15774	1.02739260819021	1.00818889257046	1.04696211111066	Y	0.02678121535504	0.026751329565239	0.000172938772162013	0.0004799779573803	0.0530824527526997	Y	15774	50892	0.30995
End stage renal disease	Renal and urinary disorders	10038359	10077512	98	1.5894199821832	1.22825342183492	2.05678717018283	Y	0.430514592467889	0.419514275640344	0.029696400474147	0.085861720875923	0.775167464059854	Y	98	239	0.410042
Ephelides	Skin and subcutaneous tissue disorders	10040785	10014970	14	3.55722138745535	1.53967985158152	8.21847735837554	Y	1.00046452233402	0.853432453694709	0.225481747531598	0.0507661543632244	1.95016289030482	Y	14	23	0.608696
Erythema	Skin and subcutaneous tissue disorders	10040785	10015150	18025	1.71358269424223	1.68070731318234	1.74710113234802	Y	0.490111720667922	0.490045316533396	0.000164909420673516	0.464428308069631	0.515795133266213	Y	18025	42180	0.427335
Erythema multiforme	Skin and subcutaneous tissue disorders	10040785	10015218	523	1.19603889539673	1.07598063420821	1.32949329553176	Y	0.174638466093078	0.173339470146702	0.00533790657961025	0.028516509089892	0.320760423096264	Y	523	1523	0.343401
Extensive swelling of vaccinated limb	General disorders and administration site conditions	10018065	10065106	572	1.27373232806085	1.14990403426086	1.41089516621286	Y	0.233588669631486	0.232246277227788	0.00493336293778891	0.0931128647711629	0.37406447449181	Y	572	1599	0.357724
Fatigue	General disorders and administration site conditions	10018065	10016256	75257	1.19199917805394	1.1813410762414	1.20275343764558	Y	0.165064513574823	0.165055824266204	3.71918075452745e-05	0.152867496309069	0.177261530840577	Y	75257	220611	0.34113
Feeding disorder	Metabolism and nutrition disorders	10027433	10061148	989	1.30369294563882	1.20573385918131	1.40961065625415	Y	0.254987279080469	0.254176865106526	0.00286629881794116	0.147911626984557	0.36206293117638	Y	989	2724	0.363069
Feeling abnormal	General disorders and administration site conditions	10018065	10016322	13549	1.20182364106328	1.17700462674352	1.22716600376911	Y	0.178054405535225	0.178003945124627	0.000206583677986674	0.149308367339558	0.206800443730891	Y	13549	39362	0.344215
Feeling cold	General disorders and administration site conditions	10018065	10016326	4228	1.10105401483608	1.06134629513237	1.14224730339823	Y	0.0949869891318528	0.0948530958829492	0.000652224224769782	0.0439096272277849	0.146064351035921	Y	4228	13011	0.324956
Feeling hot	General disorders and administration site conditions	10018065	10016334	6624	1.10840695387684	1.0763001611236	1.14147151489783	Y	0.101321794247699	0.101235051470758	0.000416820425417682	0.0604894332864373	0.14215415520896	Y	6624	20295	0.326386
Feeling of relaxation	General disorders and administration site conditions	10018065	10016352	30	3.81133416181443	2.12467230283206	6.83694519557252	Y	1.03859965122079	0.962493917703613	0.10961795798586	0.376427595072662	1.70077170736892	Y	30	48	0.625
Flushing	Vascular disorders	10047065	10016825	3832	1.0940600628453	1.05270008560045	1.13704504966419	Y	0.0888064401264662	0.0886609378098411	0.000718845783358062	0.0351838410339917	0.142429039218941	Y	3832	11843	0.323567
Freezing phenomenon	Nervous system disorders	10029205	10060904	45	1.90566629517976	1.28301766502686	2.83048638189103	Y	0.579168032583494	0.549721986161926	0.0660609426807454	0.0651215651090237	1.09321450005796	Y	45	99	0.454545
Growing pains	Musculoskeletal and connective tissue disorders	10028395	10018745	19	7.24151177626113	2.89207497214973	18.1321346475155	Y	1.32074288000229	1.16642250351026	0.184121213333098	0.462555922904716	2.17892983709986	Y	19	25	0.76
Headache	Nervous system disorders	10029205	10019211	85601	1.1887201425958	1.17872896540128	1.19879600730091	Y	0.161663574154263	0.161656013879863	3.26902591916837e-05	0.150228494934304	0.173098653374222	Y	85601	251526	0.340327
Hypersomnia	Nervous system disorders	10029205	10020765	1642	1.14038924538515	1.07479583400411	1.20998573854274	Y	0.129075598767474	0.128701477076703	0.00168858206555594	0.0468908783979078	0.21126031913704	Y	1642	4935	0.332725
Hypoxia	Respiratory, thoracic and mediastinal disorders	10038738	10021143	2297	1.13368717202279	1.07834792896856	1.19186634432391	Y	0.123358894603032	0.12309498920458	0.00120608661798487	0.0539013790130006	0.192816410193064	Y	2297	6931	0.33141
Illness	General disorders and administration site conditions	10018065	10080284	4440	1.06792110239725	1.0305005155957	1.1067005437509	Y	0.0651414386732831	0.0650232098167225	0.000617974134265191	0.0154232675779907	0.114859609768575	Y	4440	13949	0.318302
Induration	General disorders and administration site conditions	10018065	10060708	1728	2.43010158079657	2.27096060987774	2.60039459394582	Y	0.759462007409352	0.758454639531941	0.00182409354775726	0.674043191033631	0.844880823785072	Y	1728	3355	0.515052
Influenza like illness	General disorders and administration site conditions	10018065	10022004	8300	1.18016492872068	1.14924994727694	1.21191152741177	Y	0.161328454818413	0.161248933440434	0.000336157456710165	0.124659260297117	0.197997649339709	Y	8300	24394	0.340248
Infusion related hypersensitivity reaction	Immune system disorders	10021428	10082742	6	13.7206767689668	1.65179283166125	113.97129675707	Y	1.49427913499698	1.02746551937158	0.557509672159174	0.000947728832663808	2.9876105411613	Y	6	7	0.857143
Lip blister	Gastrointestinal disorders	10017947	10049307	167	1.40404846204029	1.15796930274464	1.70242171280807	Y	0.322298719272123	0.316892648513932	0.0171195856930305	0.0606150499839497	0.583982388560296	Y	167	439	0.38041
Lip swelling	Gastrointestinal disorders	10017947	10024570	2733	1.1497120166712	1.09803191722116	1.2038244977645	Y	0.13682093782359	0.136592115804436	0.00101611792991104	0.0730677283385443	0.200574147308636	Y	2733	8170	0.334517
Lung infiltration	Respiratory, thoracic and mediastinal disorders	10038738	10025102	607	1.21130232397171	1.09777825014561	1.33656621441048	Y	0.186613981829573	0.18546531403153	0.0046100463426723	0.0508193377132116	0.322408625945934	Y	607	1753	0.346264
Mania	Psychiatric disorders	10037175	10026749	64	1.6261715133849	1.18026685556177	2.24054	Y	0.449885015638528	0.432642651464725	0.0454493487933816	0.0235079581254311	0.876262073151624	Y	64	154	0.415584
Mass	General disorders and administration site conditions	10018065	10026865	739	1.37073185460454	1.25125454335939	1.50161757829313	Y	0.300658274101668	0.299476598944586	0.0038676875460938	0.176276803679522	0.425039744523814	Y	739	1972	0.374746
Mechanical urticaria	Skin and subcutaneous tissue disorders	10040785	10068773	960	8.44743726214162	7.36561493439032	9.68815189681449	Y	1.3708967194917	1.36733853665801	0.00387058063730441	1.24646873811605	1.49532470086734	Y	960	1220	0.786885
Mental status changes	Psychiatric disorders	10037175	10048294	1067	1.51960184224587	1.40637844165932	1.64194052650049	Y	0.391771894914776	0.390811698235133	0.00272732101176728	0.28732437676777	0.496219413061782	Y	1067	2673	0.399177
Metabolic encephalopathy	Nervous system disorders	10029205	10062190	214	1.37082639855735	1.15714760405637	1.62396310409693	Y	0.300791607371733	0.296727090357813	0.0133196435234163	0.0699700873748633	0.531613127368603	Y	214	571	0.374781
Mobility decreased	Musculoskeletal and connective tissue disorders	10028395	10048334	6674	1.24139845617319	1.20489212240824	1.27901087435863	Y	0.209043207620433	0.208933673727329	0.0004215891300558	0.167977936158732	0.250108479082134	Y	6674	18977	0.351689
Multiple sclerosis pseudo relapse	Nervous system disorders	10029205	10070716	15	3.1183436412208	1.43227210797093	6.78925953429205	Y	0.923122433800855	0.796055775274161	0.207173407731721	0.0127963213955907	1.83344854620612	Y	15	26	0.576923
Myalgia	Musculoskeletal and connective tissue disorders	10028395	10028411	40975	1.43835666650942	1.42053478089077	1.45640214370167	Y	0.337631892431742	0.337609246002033	7.04252844558238e-05	0.320847937658706	0.354415847204777	Y	40975	106574	0.384475
Nausea	Gastrointestinal disorders	10017947	10028813	46555	1.18567578981684	1.17232289082434	1.19918077993791	Y	0.162571359384514	0.162557284174104	6.00323203078835e-05	0.147075254027634	0.178067464741394	Y	46555	136709	0.340541
Night sweats	Skin and subcutaneous tissue disorders	10040785	10029410	1986	1.17492906378454	1.1130101118652	1.24029268935591	Y	0.157607409723316	0.157277400986501	0.00140320120078987	0.0826887551494416	0.23252606429719	Y	1986	5852	0.339371
Nodule	General disorders and administration site conditions	10018065	10054107	867	1.33616700594489	1.22875783952789	1.45296510861871	Y	0.277500915902243	0.27653594911171	0.0032829270963839	0.162907249473702	0.392094582330783	Y	867	2351	0.368779
Oral pain	Gastrointestinal disorders	10017947	10031009	452	1.23055920452675	1.09759397143332	1.37963217296835	Y	0.201460164054692	0.199869769861141	0.00620445498452987	0.0439234383742352	0.358996889735149	Y	452	1292	0.349845
Pain	General disorders and administration site conditions	10018065	10033371	52765	1.20561004699918	1.19279765795627	1.21856005981415	Y	0.177487167551224	0.177474354498686	5.31185966037002e-05	0.16291066637931	0.192063668723138	Y	52765	153351	0.34408
Pain in extremity	Musculoskeletal and connective tissue disorders	10028395	10033425	46246	1.25242119782057	1.23814288650593	1.26686416716961	Y	0.213129275251388	0.213113480661799	6.09793733675771e-05	0.197511417092527	0.228747133410249	Y	46246	131125	0.352686
Pain of skin	Skin and subcutaneous tissue disorders	10040785	10033474	1164	1.24166882623729	1.15612698775252	1.33353990554843	Y	0.209803380070438	0.209174100443186	0.00241568600672363	0.111504122561062	0.308102637579814	Y	1164	3308	0.351874
Paraesthesia oral	Gastrointestinal disorders	10017947	10057372	2908	1.09914110343665	1.05155352782851	1.14888223308871	Y	0.0933611173654693	0.093167171410679	0.000947889397813586	0.0317854923889062	0.154936742342032	Y	2908	8959	0.32459
Peripheral swelling	General disorders and administration site conditions	10018065	10048959	13803	1.48414403741551	1.45259806658601	1.51637508989181	Y	0.369196267027923	0.369124891865135	0.000210137026007173	0.340204059384684	0.398188474671162	Y	13803	35124	0.392979
Pharyngeal swelling	Respiratory, thoracic and mediastinal disorders	10038738	10082270	2085	1.11439288404343	1.05752664054484	1.17431698871133	Y	0.106785104334407	0.106505584122245	0.00132488294421904	0.0339872212822458	0.179582987386569	Y	2085	6364	0.327624
Pregnancy	Pregnancy, puerperium and perinatal conditions	10036585	10036556	165	1.42387825339497	1.17234749695217	1.72937570623212	Y	0.334800920989784	0.329206958887626	0.0173676303048917	0.0712283100842371	0.598373531895332	Y	165	430	0.383721
Pruritus	Skin and subcutaneous tissue disorders	10040785	10037087	24547	1.68994428683776	1.66217017554033	1.71818249096377	Y	0.47743450785162	0.477386733947768	0.000120805192867209	0.455452224724773	0.499416790978466	Y	24547	57949	0.423597
Pulmonary hilum mass	Respiratory, thoracic and mediastinal disorders	10038738	10058563	15	3.81131074575078	1.66789564808228	8.70923167008515	Y	1.03859965122079	0.894616044604985	0.213340428759506	0.114823858596831	1.96237544384475	Y	15	24	0.625
Pyrexia	General disorders and administration site conditions	10018065	10037660	80507	1.34885987967014	1.3369438942468	1.36088207052903	Y	0.27563028849007	0.275620089890605	3.54755333192075e-05	0.263718020306519	0.28754255667362	Y	80507	218590	0.368301
Rash	Skin and subcutaneous tissue disorders	10040785	10037844	25438	1.36289535259945	1.34178061833988	1.38434235578343	Y	0.292172615763411	0.29213893116679	0.000112400826779699	0.270968764530231	0.31337646699659	Y	25438	68281	0.372549
Rash erythematous	Skin and subcutaneous tissue disorders	10040785	10037855	7938	2.3490985957301	2.27659358022759	2.42391275297783	Y	0.734133494602297	0.733921161985314	0.000394960609118107	0.694386262793371	0.773880726411222	Y	7938	15685	0.506089
Rash macular	Skin and subcutaneous tissue disorders	10040785	10037867	2857	1.68972400007544	1.60992129682124	1.77348246903026	Y	0.481423813743218	0.48100966823511	0.00103776672882219	0.416995039773129	0.545852587713306	Y	2857	6726	0.42477
Rash papular	Skin and subcutaneous tissue disorders	10040785	10037876	2361	2.06368235251175	1.95196438731863	2.18179433996674	Y	0.640213582496022	0.639583095841251	0.00129923566678915	0.568123758892711	0.712303406099334	Y	2361	4979	0.474192
Rash pruritic	Skin and subcutaneous tissue disorders	10040785	10037884	6424	1.93244308396416	1.86924587606885	1.9977769220037	Y	0.588775178375441	0.588559457659312	0.000472294973362106	0.545310481281726	0.632239875469157	Y	6424	14039	0.457582
Rebound effect	General disorders and administration site conditions	10018065	10038001	14	3.55722138745535	1.53967985158152	8.21847735837554	Y	1.00046452233402	0.853432453694709	0.225481747531598	0.0507661543632244	1.95016289030482	Y	14	23	0.608696
Retching	Gastrointestinal disorders	10017947	10038776	945	1.25361330905227	1.15798238690918	1.35714182391639	Y	0.218758485299898	0.217969210036351	0.00297981833780914	0.109583060632821	0.327933909966974	Y	945	2669	0.354065
Sedation	Nervous system disorders	10029205	10039897	402	3.76816915595887	3.21400672464852	4.41788085850149	Y	1.03233289281843	1.02637549009062	0.00838174210360491	0.849229183368242	1.21543660226862	Y	402	646	0.622291
Sinus congestion	Respiratory, thoracic and mediastinal disorders	10038738	10040742	722	1.16277629436089	1.06311654171314	1.27177845295202	Y	0.147783818470344	0.146896430014081	0.00385013677234902	0.0236848777440185	0.27188275919667	Y	722	2142	0.337068
Skin burning sensation	Skin and subcutaneous tissue disorders	10040785	10054786	965	1.17201748643932	1.08449150762918	1.26660741818295	Y	0.155323257522474	0.154647784746133	0.00288528827278487	0.0478934986512027	0.262753016393745	Y	965	2848	0.338834
Skin induration	Skin and subcutaneous tissue disorders	10040785	10051837	174	3.20907147738131	2.54881872940447	4.04035784425847	Y	0.940446531719996	0.928108800095296	0.0188547388024087	0.665821414133066	1.21507164930692	Y	174	298	0.583893
Skin irritation	Skin and subcutaneous tissue disorders	10040785	10040880	437	1.27146477533282	1.13111276102932	1.42923210718709	Y	0.231952337306641	0.230202110755047	0.00645254951979046	0.0712968111671334	0.392607863446148	Y	437	1223	0.357318
Skin mass	Skin and subcutaneous tissue disorders	10040785	10067868	284	1.48621708952371	1.27996530979551	1.72570398610663	Y	0.372563226597289	0.369082111029408	0.0101859322939584	0.170712466936014	0.574413986258563	Y	284	721	0.393897
Skin reaction	Skin and subcutaneous tissue disorders	10040785	10040914	772	2.25806908166869	2.04429442947006	2.49419844034397	Y	0.707357805193799	0.705251291246728	0.00403118785528324	0.580374532983902	0.834341077403697	Y	772	1554	0.496782
Skin sensitisation	Skin and subcutaneous tissue disorders	10040785	10070835	106	1.66029827673437	1.29289448061869	2.13210776985297	Y	0.467312087396712	0.456523505118435	0.0276789021300141	0.134572536816898	0.800051637976525	Y	106	252	0.420635
Skin swelling	Skin and subcutaneous tissue disorders	10040785	10053262	553	2.16204081654549	1.92474036525758	2.4286	Y	0.675522384261554	0.672704724647101	0.00558444984374763	0.526064030948698	0.82498073757441	Y	553	1138	0.48594
Skin texture abnormal	Skin and subcutaneous tissue disorders	10040785	10075267	54	2.09301090067433	1.44697532237988	3.02748399546753	Y	0.65138009608171	0.624134933650901	0.0561007964149718	0.177667962333917	1.1250922298295	Y	54	113	0.477876
Skin tightness	Skin and subcutaneous tissue disorders	10040785	10050637	359	1.86597101366663	1.62315660767944	2.1451089853997	Y	0.562459897228504	0.558753515944175	0.00838339259288146	0.379338160748298	0.745581633708709	Y	359	799	0.449312
Skin warm	Skin and subcutaneous tissue disorders	10040785	10040952	6806	2.57422866919518	2.48652974808417	2.66502069658009	Y	0.797987018951799	0.797718545294913	0.000467629997657763	0.754737510392382	0.841236527511215	Y	6806	12866	0.528991
Sluggishness	General disorders and administration site conditions	10018065	10041052	444	1.41223924833161	1.25465692978171	1.5896135805628	Y	0.327452041210317	0.325389933141245	0.0064654520838859	0.166635971318208	0.488268111102425	Y	444	1163	0.381771
Stomatitis	Gastrointestinal disorders	10017947	10042128	485	1.20558211810298	1.08000385458325	1.34576208901635	Y	0.18215807829963	0.180734736620339	0.00576310069147514	0.0303279009108763	0.333988255688385	Y	485	1405	0.345196
Swelling	General disorders and administration site conditions	10018065	10042674	8594	1.34976360274549	1.31418407709214	1.38630638968603	Y	0.285690668435561	0.285591833904072	0.000332079981680128	0.249244544818357	0.322136792052765	Y	8594	23172	0.370879
Swollen tongue	Gastrointestinal disorders	10017947	10042727	2177	1.07952013115199	1.02584840173137	1.13599993097965	Y	0.0758138785335868	0.075565926614569	0.00126226839495157	0.00475704508453494	0.146870711982639	Y	2177	6789	0.320666
Taste disorder	Nervous system disorders	10029205	10082490	1274	1.23725830151013	1.15570337016894	1.32456834873809	Y	0.206464777110395	0.205893736091441	0.0022059269272479	0.112530184392954	0.300399369827836	Y	1274	3629	0.351061
Tenderness	General disorders and administration site conditions	10018065	10043224	3343	1.66131012166227	1.5888921320683	1.73702875395627	Y	0.467223038701162	0.466876793747895	0.000884360141899394	0.40774665206245	0.526699425339874	Y	3343	7948	0.420609
Therapeutic response shortened	General disorders and administration site conditions	10018065	10078575	39	2.70258606829289	1.69998069042156	4.29650260010868	Y	0.832148773753365	0.78523879733836	0.0805462311328309	0.264535415443922	1.39976213206281	Y	39	72	0.541667
Type IV hypersensitivity reaction	Immune system disorders	10021428	10053613	177	5.86654662577299	4.44193130090646	7.74806429476861	Y	1.24176260107719	1.22496692215915	0.0201197813096297	0.958074171213509	1.52545103094086	Y	177	246	0.719512
Unevaluable event	General disorders and administration site conditions	10018065	10062355	4482	1.20446915209746	1.16163086808921	1.24888721383647	Y	0.180929476484259	0.180775665076986	0.000624535793729242	0.13094804818417	0.230910904784349	Y	4482	12995	0.344902
Urinary tract infection	Infections and infestations	10021881	10046571	1552	1.11827166679899	1.05237550813837	1.18829401776705	Y	0.11018048454671	0.109801910548455	0.00178064049007768	0.0257852124024083	0.194575756691011	Y	1552	4726	0.328396
Urinary tract obstruction	Renal and urinary disorders	10038359	10061574	24	2.38621575839374	1.34687330031706	4.22758818091219	Y	0.747045205376948	0.680013032069796	0.126616715893726	0.0353803519698795	1.45871005878402	Y	24	47	0.510638
Urticaria	Skin and subcutaneous tissue disorders	10040785	10046735	15672	1.50105257462096	1.47101332020955	1.53170525434484	Y	0.378741222867347	0.378677350416793	0.000185436432258825	0.351506213613901	0.405976232120793	Y	15672	39617	0.395588
Urticaria chronic	Skin and subcutaneous tissue disorders	10040785	10052568	313	2.06289297504164	1.77058616093575	2.40345684404712	Y	0.640368189020231	0.635630101370342	0.00977748299283268	0.442605877213025	0.838130500827438	Y	313	660	0.474242
Vaccination site anaesthesia	General disorders and administration site conditions	10018065	10000000	33	12.5774603347358	5.27000720688587	30.0175127398603	Y	1.47566345682963	1.36828023078755	0.113251068449769	0.802607535082358	2.14871937857691	Y	33	39	0.846154
Vaccination site bruising	General disorders and administration site conditions	10018065	10000000	1959	1.25547182473102	1.18811876497846	1.32664305047148	Y	0.220031338212757	0.219649442236134	0.00143846958051521	0.144177015184595	0.29588566124092	Y	1959	5528	0.354378
Vaccination site discolouration	General disorders and administration site conditions	10018065	10000000	788	2.03199230848131	1.84605731055683	2.23665469003331	Y	0.628777995557308	0.626920314322824	0.00387995130415013	0.504199485305337	0.753356505809279	Y	788	1675	0.470448
Vaccination site discomfort	General disorders and administration site conditions	10018065	10000000	785	1.46321440609708	1.33781562800117	1.60036731026149	Y	0.358805810306891	0.357572102447588	0.00368211665421869	0.237444916206383	0.480166704407399	Y	785	2012	0.390159
Vaccination site dryness	General disorders and administration site conditions	10018065	10000000	33	2.03957280956064	1.2756306358104	3.2610201799178	Y	0.631782658746916	0.58910112341574	0.0905318923639711	0.030012296020498	1.23355302147333	Y	33	70	0.471429
Vaccination site dysaesthesia	General disorders and administration site conditions	10018065	10000000	34	4.31952164427085	2.43956210010817	7.64820343556618	Y	1.10369467944268	1.03123071866766	0.0987389032965275	0.475239738189041	1.73214962069631	Y	34	52	0.653846
Vaccination site erythema	General disorders and administration site conditions	10018065	10000000	32297	3.13788208966452	3.08551074285695	3.19114235185596	Y	0.919428178732288	0.919362834073734	0.000101627363749461	0.899266099102502	0.939590258362074	Y	32297	56125	0.575448
Vaccination site hypersensitivity	General disorders and administration site conditions	10018065	10000000	190	2.40062708163815	1.95843617927785	2.94265927379852	Y	0.751251788043574	0.742250925955826	0.0164923988486159	0.49440631817022	1.00809725791693	Y	190	371	0.512129
Vaccination site indentation	General disorders and administration site conditions	10018065	10000000	99	2.35830870446581	1.7810249149619	3.12270754824234	Y	0.738697862663428	0.721825772414228	0.0314330206893389	0.384110662164939	1.09328506316192	Y	99	195	0.507692
Vaccination site induration	General disorders and administration site conditions	10018065	10000000	6219	4.30532639595866	4.12742878501026	4.49089162799264	Y	1.10072658272935	1.10030998242604	0.000553082060163046	1.05369118924049	1.14776197621821	Y	6219	9531	0.652502
Vaccination site inflammation	General disorders and administration site conditions	10018065	10000000	1481	1.64137527109877	1.53535938514636	1.75471150705067	Y	0.457457569495398	0.456688032838536	0.00199149582517919	0.368205212099547	0.546709926891249	Y	1481	3545	0.417772
Vaccination site irritation	General disorders and administration site conditions	10018065	10000000	325	2.6171968783395	2.23197444506648	3.06890588067911	Y	0.810669046342913	0.804981858974377	0.00979674879570169	0.612711992457969	1.00862610022786	Y	325	609	0.533662
Vaccination site joint erythema	General disorders and administration site conditions	10018065	10000000	33	2.28679597730669	1.41146741010517	3.70496392930278	Y	0.716671556333429	0.668953261201307	0.0922820455809436	0.10911235565931	1.32423075700755	Y	33	66	0.5
Vaccination site joint swelling	General disorders and administration site conditions	10018065	10000000	35	2.05225208932283	1.30027590546216	3.2391114996728	Y	0.636501207649446	0.5959000640279	0.0855674929956387	0.051462771320212	1.22153964397868	Y	35	74	0.472973
Vaccination site joint warmth	General disorders and administration site conditions	10018065	10000000	10	5.71695718710471	1.79298843410591	18.2285612430546	Y	1.23124472916319	0.983374759739121	0.327973408351335	0.0858654760747877	2.37662398225159	Y	10	14	0.714286
Vaccination site lymphadenopathy	General disorders and administration site conditions	10018065	10000000	352	2.14674116184336	1.85610990537718	2.48287970588471	Y	0.670291621051132	0.665902646261932	0.00875535367663125	0.483151527253664	0.857431714848599	Y	352	727	0.484182
Vaccination site mass	General disorders and administration site conditions	10018065	10000000	3307	2.22647460746306	2.12233596518032	2.33572311783191	Y	0.696526999809778	0.696041559989504	0.000939575009879381	0.635222024159203	0.757831975460352	Y	3307	6707	0.493067
Vaccination site movement impairment	General disorders and administration site conditions	10018065	10000000	591	1.35159786982906	1.22088735253166	1.49630250320664	Y	0.287967756179914	0.286525021315767	0.00482331930565531	0.149067514198047	0.426867998161781	Y	591	1591	0.371464
Vaccination site nodule	General disorders and administration site conditions	10018065	10000000	986	1.99237864845117	1.82929568853373	2.17000056561983	Y	0.613628518719004	0.612174107191558	0.00309112516492519	0.502432742451644	0.724824294986364	Y	986	2118	0.465534
Vaccination site pain	General disorders and administration site conditions	10018065	10000000	43080	1.59680761364474	1.57711307885383	1.61674808812497	Y	0.42683161243539	0.426806560856514	6.8173840799843e-05	0.41031812209569	0.44334510277509	Y	43080	105331	0.408996
Vaccination site papule	General disorders and administration site conditions	10018065	10000000	84	2.95530476169647	2.13788048088353	4.08527338763878	Y	0.889820458650028	0.865973265169724	0.0383625890855841	0.498093058099164	1.28154785920089	Y	84	149	0.563758
Vaccination site paraesthesia	General disorders and administration site conditions	10018065	10000000	432	1.2318332625008	1.09583615980208	1.38470808161454	Y	0.20243237934748	0.200765195619569	0.00649227645808382	0.041283051603504	0.363581707091455	Y	432	1234	0.350081
Vaccination site plaque	General disorders and administration site conditions	10018065	10000000	25	2.38207376700385	1.36049968477179	4.17072895713292	Y	0.745817901992945	0.68140589159482	0.121680135539273	0.0481643044553919	1.4434714995305	Y	25	49	0.510204
Vaccination site pruritus	General disorders and administration site conditions	10018065	10000000	21797	5.63659020388004	5.49914497068611	5.77747073332974	Y	1.22120032293868	1.22106543748618	0.000163316097488414	1.19564128559464	1.24675936028271	Y	21797	30729	0.70933
Vaccination site rash	General disorders and administration site conditions	10018065	10000000	12673	5.77683016748585	5.59113344294168	5.96869438451761	Y	1.2331324560153	1.23289747518838	0.000281783128091379	1.19955966178596	1.26670525024464	Y	12673	17719	0.715221
Vaccination site reaction	General disorders and administration site conditions	10018065	10000000	7179	2.20130187358118	2.13104294088855	2.27387719208114	Y	0.687330292209456	0.68710941008161	0.00043201928977955	0.645760144758211	0.7289004396607	Y	7179	14653	0.489934
Vaccination site scar	General disorders and administration site conditions	10018065	10000000	63	1.61874817412525	1.17226555267017	2.23528333257362	Y	0.44602396638976	0.428619858230448	0.0461252097136974	0.0164883580232482	0.875559574756272	Y	63	152	0.414474
Vaccination site streaking	General disorders and administration site conditions	10018065	10000000	57	2.10239016043759	1.46727535164475	3.01241643686724	Y	0.654743807190227	0.628778511515721	0.053230514975152	0.193309023173452	1.11618	Y	57	119	0.478992
Vaccination site swelling	General disorders and administration site conditions	10018065	10000000	26094	2.64325824380807	2.59646991467449	2.69088969757434	Y	0.811322486908296	0.811251413822911	0.000122447612844711	0.789191277014148	0.833453696802444	Y	26094	48874	0.533904
Vaccination site urticaria	General disorders and administration site conditions	10018065	10000000	1586	3.27235376867084	3.03062195108702	3.53337	Y	0.95177905439754	0.950395601170981	0.00208363369444197	0.860485381134997	1.04307272766008	Y	1586	2695	0.588497
Vaccination site warmth	General disorders and administration site conditions	10018065	10000000	16399	3.96032978000194	3.86137558943009	4.06181983677094	Y	1.0554902885518	1.05533997383347	0.000207269970530932	1.02669654127703	1.08428403582658	Y	16399	25933	0.63236
Vaccine positive rechallenge	General disorders and administration site conditions	10018065	10066903	1005	1.38467627077384	1.28031952528046	1.49753896350535	Y	0.309731524753182	0.30884772666217	0.00284976458387112	0.202965152072059	0.416497897434305	Y	1005	2665	0.377111
Vomiting	Gastrointestinal disorders	10017947	10047700	21112	1.09853979203604	1.08055817893818	1.11682063789703	Y	0.0919443075616106	0.0919178268803371	0.000130651611083745	0.0690837204227163	0.114804894700505	Y	21112	65106	0.324271

## Sheet: Table S8-3
PT	SOC	SOC.CODE	PT.CODE	n	ROR	ROR025	ROR975	ROR_Signal	IC	EIC	VIC	IC025	IC975	IC_Signal	target_vaccine_target_PT_count	all_vaccine_target_PT_count	target_PT_incidence[target_PT_incidence=target_vaccine_target_PT_count/all_vaccines_target_PT_count]
Arthralgia	Musculoskeletal and connective tissue disorders	10028395	10003239	5	2.53092415263652	1.03406	6.19460582738765	Y	1.30340475012182	0.979719914802088	0.363836723259733	0.0970271587189768	2.50978234152467	Y	5	98290	0.0000508698748601078
Feeling abnormal	General disorders and administration site conditions	10018065	10016322	3	3.76605694489488	1.19746159828704	11.8443755795426	Y	1.88668027406567	1.13768275044644	0.537315916673914	0.420643553278752	3.35271699485259	Y	3	39362	0.000076215639449215
Muscular weakness	Musculoskeletal and connective tissue disorders	10028395	10028372	3	7.36267381494632	2.3409531713622	23.1567920146612	Y	2.84905708879936	1.49431850551228	0.537366136056489	1.38295185921113	4.31516231838759	Y	3	20201	0.000148507499628731
Rash	Skin and subcutaneous tissue disorders	10040785	10037844	4	2.90481818454883	1.07236929866983	7.86852877618935	Y	1.50703711252179	1.04758442072178	0.433225023553063	0.190640479962951	2.82343374508063	Y	4	68281	0.0000585814501837993

## Sheet: Table S8-4
PT	SOC	SOC.CODE	PT.CODE	n	ROR	ROR025	ROR975	ROR_Signal	IC	EIC	VIC	IC025	IC975	IC_Signal	target_vaccine_target_PT_count	all_vaccine_target_PT_count	target_PT_incidence[target_PT_incidence=target_vaccine_target_PT_count/all_vaccines_target_PT_count]
Arthritis	Musculoskeletal and connective tissue disorders	10028395	10003246	5	3.27753066353869	1.36194470450845	7.88740336878315	Y	1.7088660645145	1.24545866477376	0.3484466026931	0.528278748483871	2.88945338054513	Y	5	4915	0.00101729
Ataxia	Nervous system disorders	10029205	10003591	3	10.4908841052557	3.3741223476915	32.6184524355515	Y	3.38468933393046	1.63520788321866	0.523723344534327	1.93731468369739	4.83206398416353	Y	3	923	0.00325027
Balance disorder	Nervous system disorders	10029205	10049848	8	2.55557217515559	1.27574082264019	5.11933852591896	Y	1.34913214128611	1.11951	0.232597797224967	0.384564264514407	2.31370001805781	Y	8	10091	0.000792786
Brain fog	Nervous system disorders	10029205	10088940	4	6.99663977858731	2.62033033229393	18.6819835606204	Y	2.80129073042574	1.66707277029101	0.41853038935651	1.50741223635219	4.09516922449929	Y	4	1844	0.0021692
Bursitis	Musculoskeletal and connective tissue disorders	10028395	10006811	3	7.24545140572873	2.33163993858893	22.514868271019	Y	2.85225214500132	1.49820305282533	0.523028660810052	1.40583773576716	4.29866655423548	Y	3	1335	0.00224719
Conjunctival haemorrhage	Eye disorders	10015919	10010719	3	12.6831442272446	4.07763819816287	39.4498333769684	Y	3.65744734354049	1.69176737360935	0.524191538036537	2.2094258823231	5.10546880475788	Y	3	764	0.0039267
Diplopia	Eye disorders	10015919	10013036	4	3.96755909293997	1.48658506867436	10.589051032248	Y	1.9845777536699	1.31357988411608	0.418042836268194	0.691453109610879	3.27770239772893	Y	4	3248	0.00123153
Dysstasia	Nervous system disorders	10029205	10050256	8	4.68017820281158	2.33581194849856	9.37749634517986	Y	2.21998392950181	1.72717126702808	0.232768735023305	1.25506168388135	3.18490617512226	Y	8	5518	0.0014498
Erythema	Skin and subcutaneous tissue disorders	10040785	10015150	22	1.68458924016351	1.1063000844573	2.56516378145879	Y	0.745073814811322	0.702520186512912	0.0916719403449485	0.139526325856249	1.3506213037664	Y	22	42180	0.000521574
Eye pain	Eye disorders	10015919	10015958	8	3.33783875184253	1.66610845087968	6.68694017332384	Y	1.7334743482743	1.40124067381911	0.232660767012316	0.768775914540079	2.69817278200853	Y	8	7731	0.0010348
Feeling hot	General disorders and administration site conditions	10018065	10016334	14	2.22689300664828	1.31599431498254	3.76829322634634	Y	1.14843187332763	1.03517506484147	0.139988792952678	0.400130348666137	1.89673339798912	Y	14	20295	0.000689825
Gait disturbance	General disorders and administration site conditions	10018065	10017577	14	2.40176992880055	1.41931876700922	4.06427289272443	Y	1.25705963098221	1.12846563693607	0.139996815638604	0.508736664239625	2.00538259772479	Y	14	18823	0.000743771
Hyperhidrosis	Skin and subcutaneous tissue disorders	10040785	10020642	19	1.60190064836197	1.01927034210713	2.51757122837268	Y	0.673914903742806	0.630836762468923	0.105251127464348	0.0250663005560592	1.32276350692955	Y	19	38270	0.000496472
Illness	General disorders and administration site conditions	10018065	10080284	11	2.54453035715083	1.40632282457517	4.60394628126587	Y	1.34147121059476	1.16718737613593	0.17472494152538	0.505468958144735	2.17747346304479	Y	11	13949	0.000788587
Injected limb mobility decreased	General disorders and administration site conditions	10018065	10057664	10	6.49092011333336	3.48436824578527	12.0917311104069	Y	2.6893324595016	2.10808383310394	0.190761456571958	1.81580751636155	3.56285740264166	Y	10	4982	0.00200723
Loss of consciousness	Nervous system disorders	10029205	10024855	25	3.0353237862419	2.0451017052092	4.50500357212475	Y	1.58775957122173	1.47979811386276	0.0812588333824067	1.01764086995889	2.15787827248457	Y	25	26727	0.000935384
Mobility decreased	Musculoskeletal and connective tissue disorders	10028395	10048334	13	2.21071904649932	1.28094351053872	3.81537410693422	Y	1.13838906910086	1.01888253788454	0.149907197451664	0.364032052081796	1.91274608611991	Y	13	18977	0.00068504
Muscular weakness	Musculoskeletal and connective tissue disorders	10028395	10028372	13	2.07625203892595	1.20304364682074	3.58326361685736	Y	1.04821429769085	0.941419840460914	0.149900549744395	0.273874450480608	1.82255414490109	Y	13	20201	0.000643532
Musculoskeletal chest pain	Musculoskeletal and connective tissue disorders	10028395	10050819	3	3.29745076765769	1.06187980492834	10.2395596136796	Y	1.71868369369687	1.06470396761794	0.522181034315783	0.273441797935771	3.16392558945797	Y	3	2929	0.00102424
Oral herpes	Infections and infestations	10021881	10067152	3	3.64931958350712	1.17511969292036	11.3329165554807	Y	1.86473369208084	1.1325149495214	0.522256696000825	0.419387095584585	3.31008028857709	Y	3	2647	0.00113336
Pain in extremity	Musculoskeletal and connective tissue disorders	10028395	10033425	56	1.3842252993147	1.06087472928116	1.80613188944674	Y	0.456685345673329	0.446516698005745	0.0376594031113583	0.0685647298263563	0.844805961520301	Y	56	131125	0.000427073
Polymyalgia rheumatica	Musculoskeletal and connective tissue disorders	10028395	10036099	3	3.96431534769129	1.2764810712377	12.3118129442393	Y	1.98398563585289	1.18516728389696	0.522324409312383	0.538545344021533	3.42942592768426	Y	3	2437	0.00123102
Shoulder injury related to vaccine administration	General disorders and administration site conditions	10018065	10081038	3	9.42523800723899	3.03195150751209	29.2996478581537	Y	3.23065570525804	1.59937743169451	0.523495450364707	1.78359599624157	4.67771541427451	Y	3	1027	0.00292113
Skin discolouration	Skin and subcutaneous tissue disorders	10040785	10040829	5	3.37876877322027	1.40399387385195	8.13114546687276	Y	1.75267324528028	1.27179044939724	0.348459656178761	0.57206381591126	2.9332826746493	Y	5	4768	0.00104866
Speech disorder	Nervous system disorders	10029205	10041466	4	2.76367886429669	1.03569859629583	7.3746559976785	Y	1.46379943131344	1.02841277687337	0.417848730219342	0.170975034545891	2.75662382808098	Y	4	4660	0.000858369
Temperature intolerance	General disorders and administration site conditions	10018065	10057040	3	13.6134803746747	4.37602790874982	42.3504721121853	Y	3.75914274060984	1.71075661437541	0.524389970021652	2.31084723205966	5.20743824916001	Y	3	712	0.00421348
Urticaria	Skin and subcutaneous tissue disorders	10040785	10046735	24	1.95979770734884	1.30997036881514	2.93198010059095	Y	0.961044155842567	0.906663108733261	0.0844355909341047	0.379888097854337	1.5422002138308	Y	24	39617	0.000605801
Vaccination site bruising	General disorders and administration site conditions	10018065	10000000	9	5.25947411545712	2.73071659534431	10.1299666242646	Y	2.38729677190913	1.87752287124637	0.209641733228568	1.47156376883768	3.30302977498059	Y	9	5528	0.00162808
Vaccination site haemorrhage	General disorders and administration site conditions	10018065	10000000	3	5.79603486030892	1.8656815281167	18.0062993579765	Y	2.53097259813157	1.39625255450325	0.522717804252826	1.08498808334198	3.97695711292117	Y	3	1668	0.00179856
Vaccination site pain	General disorders and administration site conditions	10018065	10000000	55	1.69918462309098	1.29921037470902	2.2222947411388	Y	0.74670281105013	0.728569788967491	0.0383153500246345	0.355216668129927	1.13818895397033	Y	55	105331	0.000522163
Vaccination site swelling	General disorders and administration site conditions	10018065	10000000	24	1.58591742081066	1.06008504420815	2.37258	Y	0.658096607965878	0.624359780028091	0.0844256356739459	0.0769748111833238	1.23921840474843	Y	24	48874	0.000491059
Vaccination site warmth	General disorders and administration site conditions	10018065	10000000	14	1.74082478632515	1.0287899973249	2.94566524223987	Y	0.794767102630156	0.725025675298049	0.139966488725879	0.0465251932829759	1.54300901197734	Y	14	25933	0.000539853
Vomiting	Gastrointestinal disorders	10017947	10047700	31	1.53941055567494	1.07927443879924	2.19572035965195	Y	0.613607097143868	0.58913825365329	0.0662030375482411	0.0990080783020469	1.12820611598569	Y	31	65106	0.000476147

## Sheet: Table S8-5
PT	SOC	SOC.CODE	PT.CODE	n	ROR	ROR025	ROR975	ROR_Signal	IC	EIC	VIC	IC025	IC975	IC_Signal	target_vaccine_target_PT_count	all_vaccine_target_PT_count	target_PT_incidence[target_PT_incidence=target_vaccine_target_PT_count/all_vaccines_target_PT_count]
Abdominal tenderness	Gastrointestinal disorders	10017947	10000097	10	2.88172070636495	1.5355105515444	5.40817789961789	Y	1.49777364242624	1.27298081257528	0.195573278493662	0.613300288404401	2.38224699644809	Y	10	328	0.0304878
Abortion missed	Pregnancy, puerperium and perinatal conditions	10036585	10000230	5	2.45009619843567	1.00794469058886	5.95565554106134	Y	1.27036314632317	0.960345013121905	0.357710713876676	0.0741847083354676	2.46654158431088	Y	5	192	0.0260417
Acute cardiac event	Cardiac disorders	10007541	10081099	3	3.39379217086223	1.07202553127765	10.7439841337349	Y	1.72604263009936	1.06066100999679	0.544860592167758	0.249749173949456	3.20233608624927	Y	3	84	0.0357143
Acute kidney injury	Renal and urinary disorders	10038359	10069339	116	2.40621733205798	2.00078178973627	2.89380974916781	Y	1.2435376536122	1.22643701109313	0.0182795506598745	0.973133876568502	1.5139414306559	Y	116	4538	0.0255619
Acute left ventricular failure	Cardiac disorders	10007541	10063081	5	2.74353026422857	1.12709963507742	6.6781658661624	Y	1.42906089234223	1.06507520863549	0.358957463016795	0.230799713772558	2.6273220709119	Y	5	172	0.0290698
Acute myocardial infarction	Cardiac disorders	10007541	10000891	163	4.06529914410574	3.47436599351042	4.75674041305266	Y	1.97373308561429	1.94781686070657	0.0132641145516811	1.74339321019815	2.20407296103044	Y	163	3844	0.0424037
Acute respiratory failure	Respiratory, thoracic and mediastinal disorders	10038738	10001053	467	6.83810890116101	6.22258328344867	7.51452109423954	Y	2.67701534745664	2.66024674663346	0.00478655668918669	2.53864545637933	2.81538523853395	Y	467	6764	0.069042
Adult failure to thrive	Metabolism and nutrition disorders	10027433	10077257	5	4.87420496217483	1.98253117918553	11.9836067461245	Y	2.22596902696472	1.52866508023919	0.367740170983946	1.01313734699598	3.43880070693345	Y	5	99	0.0505051
Ageusia	Nervous system disorders	10029205	10001480	143	1.62265019369155	1.37510425758778	1.91475928938365	Y	0.687468925425389	0.681171070227177	0.0147384917918299	0.444664544972071	0.930273305878707	Y	143	8225	0.017386
Agitation	Psychiatric disorders	10037175	10001497	34	1.8287261748189	1.30220105688646	2.56814368624748	Y	0.857648026592905	0.823748183853141	0.0606960860032696	0.364916513481476	1.35037953970433	Y	34	1738	0.0195627
Alopecia areata	Skin and subcutaneous tissue disorders	10040785	10001761	11	1.94595993574723	1.07090120240621	3.53604988305634	Y	0.945705258680237	0.836111879857675	0.177406068933966	0.10331326219887	1.7880972551616	Y	11	529	0.020794
Anaemia	Blood and lymphatic system disorders	10005329	10002034	59	1.62403920296407	1.25530352943814	2.10108812005387	Y	0.689396680034812	0.674305896631047	0.035334975571623	0.313444685377925	1.0653486746917	Y	59	3389	0.0174093
Anaemia of chronic disease	Blood and lymphatic system disorders	10005329	10002073	4	5.16247769883251	1.88543594560817	14.1352858223706	Y	2.30457886166108	1.45760402483239	0.443691902851112	0.972374818954245	3.63678290436792	Y	4	75	0.0533333
Anal incontinence	Gastrointestinal disorders	10017947	10077605	16	2.05071017014792	1.24941148775073	3.36591446707358	Y	1.01966995620453	0.933239210767575	0.125308406234744	0.311691407843791	1.72764850456526	Y	16	731	0.0218878
Angina unstable	Cardiac disorders	10007541	10002388	16	6.78880900121861	4.08528585475262	11.2814449939679	Y	2.67541655702939	2.27375798758707	0.131397983127625	1.95043936255325	3.40039375150554	Y	16	232	0.0689655
Anosmia	Nervous system disorders	10029205	10002653	144	2.00144	1.69651871479748	2.3611720295778	Y	0.983933732657195	0.97400482748661	0.0146943665513742	0.741493087951121	1.22637437736327	Y	144	6744	0.0213523
Aortic stenosis	Vascular disorders	10047065	10002906	8	4.69940438209759	2.30915618793384	9.56384053269193	Y	2.17584554753888	1.69415554526103	0.243909192704288	1.18810227582444	3.16358881925333	Y	8	164	0.0487805
Aortic valve incompetence	Cardiac disorders	10007541	10002915	11	3.86226626034726	2.11259448477265	7.06103361214736	Y	1.90536632954392	1.60410583317236	0.181103059060084	1.05424222799331	2.75649043109454	Y	11	272	0.0404412
Aortic valve sclerosis	Cardiac disorders	10007541	10002917	5	14.7800063307531	5.74688082222171	38.0116786644359	Y	3.68540064560202	2.10010524654944	0.403179786762761	2.41547184954649	4.95532944165754	Y	5	36	0.138889
Aphonia	Respiratory, thoracic and mediastinal disorders	10038738	10002953	52	3.66734471417384	2.77922563050463	4.83926785395138	Y	1.83295783401587	1.76381579824726	0.0408409810461926	1.42877480099151	2.23714086704023	Y	52	1352	0.0384615
Arterial disorder	Vascular disorders	10047065	10060963	3	3.47971214858258	1.09859345965629	11.0217264908727	Y	1.76080804826004	1.07699715966996	0.545450635494938	0.283715450627868	3.23790064589221	Y	3	82	0.0365854
Arterial occlusive disease	Vascular disorders	10047065	10062599	8	2.75598989021055	1.36400537814216	5.56851196971681	Y	1.43536546919644	1.18119823806385	0.238863408540798	0.457892383038465	2.41283855535441	Y	8	274	0.0291971
Arteriosclerosis	Vascular disorders	10047065	10003210	10	1.99643816151084	1.06693966137989	3.73569891251574	Y	0.981881534528951	0.856770110810337	0.193675352848831	0.101710294715172	1.86205277434273	Y	10	469	0.021322
Aspiration	Respiratory, thoracic and mediastinal disorders	10038738	10003504	10	2.16636111262815	1.15709256361589	4.05595940884935	Y	1.0971024323176	0.952167239483732	0.194042693525677	0.216096885171213	1.97810797946399	Y	10	433	0.0230947
Asthenia	General disorders and administration site conditions	10018065	10003549	825	1.09260391415427	1.0196639606083	1.1707615051071	Y	0.124768024986363	0.124568128859992	0.00258102914848	0.0231603648719795	0.226375685100746	Y	825	70088	0.0117709
Asthma	Respiratory, thoracic and mediastinal disorders	10038738	10003553	106	1.76433040827713	1.45559994250146	2.13854212182907	Y	0.806247699432201	0.795914607692094	0.0198541789563545	0.52443798379873	1.08805741506567	Y	106	5615	0.018878
Atelectasis	Respiratory, thoracic and mediastinal disorders	10038738	10003598	45	3.63473728020738	2.69802339120963	4.89666440223343	Y	1.82067950423744	1.74220970072704	0.0470410642851235	1.38690046239644	2.25445854607843	Y	45	1180	0.0381356
Atrial enlargement	Cardiac disorders	10007541	10079340	4	7.04879050024438	2.54933387403008	19.4895804047003	Y	2.72604263009936	1.63006799703609	0.452820742061127	1.38020349846271	4.07188176173602	Y	4	56	0.0714286
Atrial fibrillation	Cardiac disorders	10007541	10003658	271	2.38643332214046	2.11477605488655	2.69298680012143	Y	1.22995377990947	1.2226792468173	0.00787807534692352	1.05243673456539	1.40747082525356	Y	271	10702	0.0253224
Atrial flutter	Cardiac disorders	10007541	10003662	29	2.91132881790397	2.01139671871212	4.21390539574169	Y	1.51179529767175	1.42397643031355	0.0716176804330423	0.976565700459335	2.04702489488417	Y	29	942	0.0307856
Atrioventricular block first degree	Cardiac disorders	10007541	10003674	7	3.62404722083326	1.70273207262069	7.7133205335206	Y	1.81719051815756	1.41636685290288	0.271453367754736	0.775166779935177	2.85921425637994	Y	7	184	0.0380435
Balance disorder	Nervous system disorders	10029205	10049848	145	1.3366029548252	1.13427570504198	1.57502047421648	Y	0.412525112602929	0.409094848614242	0.0144937080562377	0.171745478445572	0.653304746760287	Y	145	10091	0.0143692
Basal ganglia stroke	Nervous system disorders	10029205	10071043	4	7.96820612198518	2.86826987731412	22.1360999899692	Y	2.88954136238224	1.68911115608792	0.457116663456985	1.53733329635544	4.24174942840904	Y	4	50	0.08
Basilar artery thrombosis	Nervous system disorders	10029205	10063093	3	4.58163586284605	1.43688599106096	14.6089441405282	Y	2.14108012937821	1.2421779184839	0.552895317975393	0.653941510452057	3.62821874830435	Y	3	63	0.047619
Bile duct stone	Hepatobiliary disorders	10019805	10004637	3	4.36346049084903	1.37026340806845	13.8949835068859	Y	2.07396593351967	1.21480632179172	0.55143913167973	0.588786979077167	3.55914488796217	Y	3	66	0.0454545
Bladder discomfort	Renal and urinary disorders	10038359	10005034	4	4.36351312881095	1.60029057535098	11.897993476047	Y	2.07396593351967	1.35046148728318	0.43969162130246	0.747780997241985	3.40015086979735	Y	4	88	0.0454545
Bladder hypertrophy	Renal and urinary disorders	10038359	10063408	3	6.70485472691469	2.07618065426722	21.6527770917396	Y	2.65892843424082	1.42874609082027	0.566626605234972	1.15343634826366	4.16442052021799	Y	3	44	0.0681818
Blood loss anaemia	Blood and lymphatic system disorders	10005329	10082297	6	2.68199268933969	1.19092542089992	6.03991203767917	Y	1.39726086417094	1.08982628351844	0.307187790232952	0.28877037664666	2.50575135169521	Y	6	211	0.028436
Bloody discharge	Vascular disorders	10047065	10057687	5	4.40552388399118	1.79582292682954	10.8076583734689	Y	2.0871413222674	1.45564894805977	0.365848007949062	0.877433906486111	3.29684873804869	Y	5	109	0.0458716
Brain fog	Nervous system disorders	10029205	10088940	85	4.43236270838136	3.56486171966379	5.51096808896772	Y	2.09416554786533	2.03956482671173	0.0253616067501378	1.77565899063212	2.41267210509854	Y	85	1844	0.0460954
Breakthrough COVID-19	Infections and infestations	10021881	10086861	3746	1.43929483565798	1.39221837789707	1.48796313627235	Y	0.492889132199936	0.492704892369862	0.000595433228049499	0.444086131142644	0.541692133257227	Y	3746	246571	0.0151924
Breast cancer female	Neoplasms benign, malignant and unspecified (incl cysts and polyps)	10029104	10057654	13	3.50398471429768	2.01364147968207	6.09736589254724	Y	1.77031289702688	1.53780108877933	0.154580354206977	0.983978733437435	2.55664706061632	Y	13	353	0.0368272
Bronchial hyperreactivity	Respiratory, thoracic and mediastinal disorders	10038738	10066091	5	3.94977193899881	1.61348046098135	9.6689726013873	Y	1.93646240976973	1.37264418084909	0.363986863071131	0.729835933893904	3.14308888564556	Y	5	121	0.0413223
Bronchial secretion retention	Respiratory, thoracic and mediastinal disorders	10038738	10066820	8	6.60461908053231	3.22271762900761	13.5354685766758	Y	2.63857978884902	1.97111339228939	0.248639605682167	1.64130428893505	3.63586	Y	8	119	0.0672269
Bronchial wall thickening	Respiratory, thoracic and mediastinal disorders	10038738	10067182	4	2.95590805507568	1.09209119157377	8.00060699827657	Y	1.53339755215697	1.06330790812079	0.432440058626789	0.218194056682917	2.84860104763101	Y	4	128	0.03125
Bronchitis	Infections and infestations	10021881	10006451	75	3.45625045811255	2.74424417354093	4.35298992137043	Y	1.75029017634604	1.70540455844203	0.0284253993143835	1.4130935018999	2.08748685079218	Y	75	2065	0.0363196
Bundle branch block left	Cardiac disorders	10007541	10006580	10	2.36789763604636	1.26388573744619	4.43627066013366	Y	1.22233044990137	1.05432190489714	0.194476487644859	0.340340682058548	2.10432021774419	Y	10	397	0.0251889
Bundle branch block right	Cardiac disorders	10007541	10006582	14	2.67288934019952	1.57095937713884	4.54775440340415	Y	1.39238524262989	1.24150729569176	0.142994268717714	0.636093582705723	2.14867690255406	Y	14	494	0.0283401
Bursal fluid accumulation	Musculoskeletal and connective tissue disorders	10028395	10072833	3	8.08527566021009	2.48318919696156	26.3256954329436	Y	2.90890668724917	1.50405595050054	0.575146843546741	1.39213795926624	4.4256754152321	Y	3	37	0.0810811
Cancer pain	Neoplasms benign, malignant and unspecified (incl cysts and polyps)	10029104	10058019	3	15.2722290907004	4.49846613189088	51.8490024289226	Y	3.72604263009936	1.69256067927859	0.614981693354796	2.15762725991862	5.2944580002801	Y	3	21	0.142857
Cardiac disorder	Cardiac disorders	10007541	10061024	58	1.60129954376745	1.23503520839578	2.07618391074089	Y	0.669424934483152	0.654622363798263	0.0359249315728121	0.29034746708203	1.04850240188427	Y	58	3378	0.0171699
Cardiac failure	Cardiac disorders	10007541	10007554	64	1.50609831907233	1.17632440247886	1.92832193392611	Y	0.582477200126869	0.571101737371901	0.0325781779959977	0.221488679555936	0.943465720697801	Y	64	3959	0.0161657
Cardiac failure acute	Cardiac disorders	10007541	10007556	27	3.46601753029979	2.35999423537274	5.09038426462431	Y	1.7549553220146	1.63574141845928	0.0771712291997452	1.1993611204619	2.3105495235673	Y	27	741	0.0364372
Cardiac failure congestive	Cardiac disorders	10007541	10007559	37	1.88610044285747	1.36192277969652	2.61202392204634	Y	0.90128657005534	0.86794430521528	0.0559380349046981	0.428262110202795	1.37431102990789	Y	37	1835	0.0201635
Cardiogenic shock	Cardiac disorders	10007541	10007625	17	2.63613581246018	1.62757762357093	4.26966549619206	Y	1.37293287996372	1.24873850647031	0.11908083786013	0.682771050071252	2.06309470985619	Y	17	608	0.0279605
Cardiomegaly	Cardiac disorders	10007541	10007632	35	2.35365954062575	1.68262249848671	3.29230902246988	Y	1.2135319237265	1.16062891496428	0.0593350881227764	0.726356028909125	1.70070781854387	Y	35	1398	0.0250358
Carotid arteriosclerosis	Nervous system disorders	10029205	10067116	4	3.15976810023734	1.1661582528873	8.56156051081204	Y	1.62650695654845	1.11634732397062	0.433506818324342	0.309682263091733	2.94333165000516	Y	4	120	0.0333333
Carotid artery occlusion	Nervous system disorders	10029205	10048964	6	3.4363295433204	1.52094967582667	7.76380765121532	Y	1.7433206215312	1.3204288825796	0.309833320064418	0.630067155218303	2.85657408784409	Y	6	166	0.0361446
Carotid artery stenosis	Nervous system disorders	10029205	10007687	13	5.75546794890262	3.28602975025377	10.0806790651507	Y	2.4524775567734	2.04782046711663	0.15811877254123	1.65719453157739	3.24776058196941	Y	13	220	0.0590909
Catatonia	Psychiatric disorders	10037175	10007776	3	3.47971214858258	1.09859345965629	11.0217264908727	Y	1.76080804826004	1.07699715966996	0.545450635494938	0.283715450627868	3.23790064589221	Y	3	82	0.0365854
Cauda equina syndrome	Nervous system disorders	10029205	10007821	3	6.24770233991427	1.9399066064947	20.1214761563713	Y	2.56377120120048	1.39763622187203	0.563735809161201	1.06212435968121	4.06541804271976	Y	3	47	0.0638298
Cerebellar stroke	Nervous system disorders	10029205	10079062	9	4.36377634333592	2.23576708708967	8.51723065636779	Y	2.07396593351967	1.66731877362118	0.218627640493395	1.13881323905016	3.00911862798918	Y	9	198	0.0454545
Cerebral artery occlusion	Nervous system disorders	10029205	10008089	15	5.45517401632496	3.24006194503759	9.18467734666774	Y	2.37959221607793	2.0390084759372	0.13788345201359	1.63693899414029	3.12224543801557	Y	15	267	0.0561798
Cerebral artery stenosis	Nervous system disorders	10029205	10063648	3	3.81802206085646	1.20293585713251	12.1180962149845	Y	1.88954136238224	1.13567592994503	0.547760343977475	0.409324697190993	3.36975802757349	Y	3	75	0.04
Cerebral atrophy	Nervous system disorders	10029205	10008096	8	2.78742846546817	1.37940354382086	5.63269355433184	Y	1.45124851080309	1.19301954024178	0.238946886702175	0.473604635555721	2.42889238605047	Y	8	271	0.0295203
Cerebral disorder	Nervous system disorders	10029205	10054938	10	2.38019921604721	1.27039963857304	4.45950088149842	Y	1.22961680397986	1.06021493855918	0.194502899908055	0.347567145722336	2.11166646223739	Y	10	395	0.0253165
Cerebral small vessel ischaemic disease	Nervous system disorders	10029205	10070878	11	4.2895998737211	2.34317793967357	7.8528680067684	Y	2.05031466545502	1.71052699594733	0.181905599175711	1.19730681279314	2.90332251811691	Y	11	246	0.0447154
Cerebral thrombosis	Nervous system disorders	10029205	10008132	15	1.88042597526579	1.12772597454934	3.13551512358076	Y	0.897256327510246	0.819769538265938	0.132903399798542	0.168137956328881	1.62637469869161	Y	15	746	0.0201072
Cerebrovascular accident	Nervous system disorders	10029205	10008190	194	1.62128076503095	1.40641518693488	1.86897250788934	Y	0.685839676738346	0.681194217762486	0.010891506285587	0.477114917444323	0.894564436032369	Y	194	11171	0.0173664
Cholelithiasis	Hepatobiliary disorders	10019805	10008629	19	3.26701125964948	2.0672309656658	5.16312049691015	Y	1.67280060882238	1.52074478088861	0.107863777206158	1.01594818336851	2.32965303427625	Y	19	552	0.0344203
Chromaturia	Renal and urinary disorders	10038359	10008796	23	1.63013797826171	1.07926884966903	2.46217597124766	Y	0.695015734478737	0.657239713535093	0.0883356190224711	0.10058956068599	1.28944190827148	Y	23	1316	0.0174772
Chronic kidney disease	Renal and urinary disorders	10038359	10064848	44	4.12032173913961	3.0458573818851	5.57381686187792	Y	1.99423874104893	1.90029616640401	0.048316768437654	1.55461722912007	2.43386025297779	Y	44	1023	0.0430108
Chronic left ventricular failure	Cardiac disorders	10007541	10063083	7	4.54936384438343	2.12967807125151	9.71823472663206	Y	2.13129910858562	1.61673231078919	0.274171663154578	1.08407102807101	3.17852718910023	Y	7	148	0.0472973
Chronic obstructive pulmonary disease	Respiratory, thoracic and mediastinal disorders	10038738	10009033	88	4.17797018911263	3.37380450025294	5.17381	Y	2.01268959315511	1.96360363541191	0.0244475664907869	1.69997524112894	2.32540394518128	Y	88	2020	0.0435644
Chronic respiratory failure	Respiratory, thoracic and mediastinal disorders	10038738	10009126	76	14.5240655584454	11.4010875574912	18.502487528693	Y	3.66238399287704	3.4566925576092	0.0307990760573998	3.31139068207241	4.01337730368168	Y	76	556	0.136691
Clostridium difficile infection	Infections and infestations	10021881	10054236	6	3.35251433732254	1.48438560007933	7.5717201658063	Y	1.70896911674042	1.29837125382108	0.309541779053805	0.596239537635407	2.82169869584543	Y	6	170	0.0352941
Coagulopathy	Blood and lymphatic system disorders	10005329	10009802	26	2.40943414062927	1.63216344554476	3.5568575523956	Y	1.24657325822552	1.17370385997591	0.0791678645121525	0.683837567115909	1.80930894933513	Y	26	1015	0.0256158
Colon neoplasm	Neoplasms benign, malignant and unspecified (incl cysts and polyps)	10029104	10061045	3	24.9909502069317	6.97174552748531	89.5826719123827	Y	4.31100513082052	1.78346674639128	0.65913196010867	2.68726628468956	5.93474397695147	Y	3	14	0.214286
Communication disorder	Psychiatric disorders	10037175	10061046	8	2.14980621772112	1.06639971114939	4.33389724831327	Y	1.08631432594731	0.913350151736632	0.237241546175443	0.11216537188445	2.06046328001018	Y	8	349	0.0229226
Condition aggravated	General disorders and administration site conditions	10018065	10010264	644	1.93792398946142	1.79173	2.09604649827542	Y	0.933069060836307	0.930968976897985	0.00332506159520207	0.81774236669827	1.04839575497434	Y	644	31243	0.0206126
Confusional state	Psychiatric disorders	10037175	10010305	226	1.65447951294196	1.45020864213437	1.8875232012933	Y	0.714235805919921	0.71003643727987	0.00936364708558095	0.5207039265245	0.907767685315342	Y	226	12760	0.0177116
Conjunctivitis	Infections and infestations	10021881	10010741	24	2.14799414998121	1.43292055735972	3.21991253782764	Y	1.08493705134067	1.02035527245898	0.0852704362063398	0.500915009954082	1.66895909272726	Y	24	1048	0.0229008
Consciousness fluctuating	Nervous system disorders	10029205	10050093	5	2.46326917934626	1.01330092024271	5.98804849448262	Y	1.27789681900858	0.965404834271412	0.357766882538962	0.0816244711898031	2.47416916682736	Y	5	191	0.026178
Coronary artery disease	Cardiac disorders	10007541	10011078	23	2.13347998268234	1.41094971935768	3.22600924331902	Y	1.07539222631096	1.00899360695554	0.0888119278340291	0.479365623434786	1.67141882918714	Y	23	1011	0.0227498
Coronary artery occlusion	Cardiac disorders	10007541	10011086	11	2.46461127885937	1.35408631041005	4.48590958285472	Y	1.27858365312814	1.1137585012111	0.178422838817331	0.433781099113698	2.12338620714258	Y	11	420	0.0261905
Cough	Respiratory, thoracic and mediastinal disorders	10038738	10011224	2028	3.71974042493553	3.55578045517872	3.89126072413942	Y	1.8208875098165	1.81903893633149	0.00109647061322688	1.75466151452079	1.88711350511221	Y	2028	53171	0.0381411
Cystitis	Infections and infestations	10021881	10011781	17	1.79894120877204	1.11306997325345	2.90744477021422	Y	0.834590765758839	0.771635669674723	0.118017630983757	0.147516880405139	1.52166465111254	Y	17	883	0.0192525
Cystitis interstitial	Renal and urinary disorders	10038359	10011796	3	3.19647594295795	1.01090692833717	10.1072197325974	Y	1.64262662191172	1.02061204628941	0.543500214239344	0.168177281663855	3.11707596215959	Y	3	89	0.0337079
Deafness unilateral	Ear and labyrinth disorders	10013993	10048812	51	1.73071908648206	1.31179094161939	2.28343439589202	Y	0.779558139426363	0.75928432538639	0.0408138838744443	0.375509212317557	1.18360706653517	Y	51	2752	0.018532
Decubitus ulcer	Skin and subcutaneous tissue disorders	10040785	10011985	6	2.74904485413797	1.22034749357574	6.19270138206206	Y	1.4318595256949	1.11370239107743	0.307424936633249	0.322941248032841	2.54077780335697	Y	6	206	0.0291262
Deep vein thrombosis	Vascular disorders	10047065	10051055	154	1.4291204379617	1.21859747343122	1.67601301556048	Y	0.507431096601887	0.503349217633693	0.0136670940602416	0.273618401820431	0.741243791383344	Y	154	10035	0.0153463
Delirium	Psychiatric disorders	10037175	10012218	39	2.10647660060399	1.53339435095464	2.89373941291073	Y	1.05724853857473	1.01796943697705	0.0532640046654629	0.595668622783491	1.51882845436598	Y	39	1736	0.0224654
Device related infection	Infections and infestations	10021881	10064687	3	3.35240388891158	1.05921767065707	10.6102948862416	Y	1.70896911674042	1.05256178306966	0.544575861933941	0.23306144763108	3.18487678584976	Y	3	85	0.0352941
Diabetes mellitus inadequate control	Metabolism and nutrition disorders	10027433	10012607	10	2.08739919456908	1.11521190202485	3.90709	Y	1.04475401230318	0.908987972491535	0.193872174905056	0.164135650230129	1.92537237437623	Y	10	449	0.0222717
Diastolic dysfunction	Cardiac disorders	10007541	10052337	14	5.62737765321769	3.2802256709929	9.65402457884805	Y	2.42188923693997	2.04954741795581	0.147354831000588	1.65415274308134	3.18962573079861	Y	14	242	0.0578512
Discharge	General disorders and administration site conditions	10018065	10080907	23	9.53916011599702	6.20841791011008	14.6568058136755	Y	3.12622217065109	2.71904784699125	0.0952506914004511	2.50896795592121	3.74347638538098	Y	23	244	0.0942623
Discomfort	General disorders and administration site conditions	10018065	10013082	133	1.22353873086897	1.0309547364794	1.45209772356129	Y	0.287040902065784	0.28450980541753	0.0157702377090324	0.0358816879482654	0.538200116183303	Y	133	10097	0.0131722
Diverticulum	Gastrointestinal disorders	10017947	10013554	4	2.7150511869032	1.00437726190125	7.33937657404797	Y	1.41445647943346	0.993423302359809	0.431172328531219	0.101182207194458	2.72773075167246	Y	4	139	0.028777
Dizziness postural	Nervous system disorders	10029205	10013578	39	1.51645640260732	1.10499757119644	2.08112676530031	Y	0.592387578230428	0.573589588672922	0.0529340673359837	0.1322394832176	1.05253567324326	Y	39	2396	0.0162771
Duodenal ulcer	Gastrointestinal disorders	10017947	10013836	3	4.36346049084903	1.37026340806845	13.8949835068859	Y	2.07396593351967	1.21480632179172	0.55143913167973	0.588786979077167	3.55914488796217	Y	3	66	0.0454545
Dysphonia	Respiratory, thoracic and mediastinal disorders	10038738	10013952	85	1.95966099460541	1.58055845314923	2.42969262296259	Y	0.954813963998514	0.938789917875082	0.0247457584399981	0.640198271827904	1.26942965616912	Y	85	4062	0.0209257
Dysstasia	Nervous system disorders	10029205	10050256	83	1.39982684758483	1.12685862479675	1.73891840564537	Y	0.478507242150617	0.471489722537636	0.0251868475567051	0.161099948241324	0.79591453605991	Y	83	5518	0.0150417
Ear congestion	Ear and labyrinth disorders	10013993	10052136	16	3.10003885753422	1.88350620343195	5.1023144498867	Y	1.59970689720473	1.43440764646717	0.126712714918905	0.887772307740488	2.31164148666898	Y	16	489	0.0327198
Ear discomfort	Ear and labyrinth disorders	10013993	10052137	85	1.75913508118993	1.41915104624798	2.18056861674778	Y	0.802278215926447	0.789519110150964	0.0246943714667783	0.487989358556171	1.11656707329672	Y	85	4515	0.0188261
Ear infection	Infections and infestations	10021881	10014011	40	2.89170003498277	2.11064728286645	3.96178421671815	Y	1.50217882154625	1.43804020337543	0.0523866729755066	1.04441611893492	1.95994152415757	Y	40	1308	0.030581
Ear inflammation	Ear and labyrinth disorders	10013993	10085924	4	3.00436659040099	1.10971169159477	8.13384113899535	Y	1.55611762865705	1.0763860771084	0.432694149060087	0.240527800389762	2.87170745692434	Y	4	126	0.031746
Ear pain	Ear and labyrinth disorders	10013993	10014020	140	1.63492083025723	1.38305106571581	1.93265902284351	Y	0.698159195204694	0.691604777819629	0.0150533659108195	0.452774876954163	0.943543513455225	Y	140	7993	0.0175153
Electrolyte depletion	Metabolism and nutrition disorders	10027433	10014415	3	10.9959917995587	3.31987014328025	36.4206521452954	Y	3.31100513082052	1.60704475757451	0.592145339989142	1.77198552082311	4.85002474081792	Y	3	28	0.107143
Embolic stroke	Nervous system disorders	10029205	10014498	12	3.1330280543616	1.76218288527244	5.57028721107983	Y	1.61453431488237	1.39894	0.165854917543692	0.800028532106847	2.42904009765789	Y	12	363	0.0330579
Emphysema	Respiratory, thoracic and mediastinal disorders	10038738	10014561	20	4.37477243058297	2.79317646470868	6.85192434534742	Y	2.07724851750897	1.86870899958376	0.103874755046754	1.43265638275474	2.7218406522632	Y	20	439	0.0455581
Encephalopathy	Nervous system disorders	10029205	10014625	38	2.87873329482174	2.08412305175025	3.97630330692602	Y	1.4959228467383	1.42900921623213	0.055066395199844	1.02659824606263	1.96524744741397	Y	38	1248	0.0304487
Eosinophilic oesophagitis	Gastrointestinal disorders	10017947	10064212	3	5.84890983210539	1.82041817272442	18.7922460545981	Y	2.4745038631034	1.36718306120056	0.561185106264355	0.976258080510494	3.9727496456963	Y	3	50	0.06
Escherichia urinary tract infection	Infections and infestations	10021881	10052238	3	3.98402506128898	1.25397863651432	12.657676316639	Y	1.94843505143581	1.16157345870708	0.548885818049295	0.466698478290239	3.43017162458138	Y	3	72	0.0416667
Essential hypertension	Vascular disorders	10047065	10015488	19	5.80462099984868	3.65067999631434	9.22941068127055	Y	2.46391245183568	2.16660624715527	0.1106043071774	1.79876793467449	3.12905696899688	Y	19	319	0.0595611
Exercise tolerance decreased	General disorders and administration site conditions	10018065	10051301	53	1.75002977237857	1.33340564636715	2.29682858517618	Y	0.795241545323912	0.775212973477064	0.0393108566645743	0.39870223244523	1.19178085820259	Y	53	2829	0.0187345
Eye discharge	Eye disorders	10015919	10015915	12	2.22604451096679	1.25550645688942	3.94683287976256	Y	1.13536647818381	1.00589180501337	0.164242117108274	0.324830563844974	1.94590239252265	Y	12	506	0.0237154
Facet joint syndrome	Musculoskeletal and connective tissue disorders	10028395	10054813	3	4.58163586284605	1.43688599106096	14.6089441405282	Y	2.14108012937821	1.2421779184839	0.552895317975393	0.653941510452057	3.62821874830435	Y	3	63	0.047619
Facial pain	General disorders and administration site conditions	10018065	10016059	50	1.62454671020851	1.22812495557459	2.14892792599802	Y	0.689916126724508	0.672165936263291	0.0415673871831533	0.282154494477661	1.09767775897136	Y	50	2871	0.0174155
Failure to thrive	Metabolism and nutrition disorders	10027433	10016165	6	3.00442932880685	1.3322535810249	6.77543353634724	Y	1.55611762865705	1.19797044855642	0.308324594924541	0.445577949177669	2.66665730813643	Y	6	189	0.031746
Febrile neutropenia	Blood and lymphatic system disorders	10005329	10016288	5	3.72498371680745	1.52325804028854	9.10909597946534	Y	1.85532564704433	1.32634231395459	0.363061099415553	0.650234614108553	3.0604166799801	Y	5	128	0.0390625
Feeling abnormal	General disorders and administration site conditions	10018065	10016322	572	1.35434455356811	1.24656691974659	1.47144059474359	Y	0.428752982896339	0.427823798240849	0.00371679894235627	0.306821872143484	0.550684093649195	Y	572	39362	0.0145318
Fluid intake reduced	Metabolism and nutrition disorders	10027433	10056291	18	3.65779605246261	2.28345809681461	5.85930259901645	Y	1.8298784410839	1.64526600561663	0.114005738025251	1.15458372608829	2.50517315607951	Y	18	469	0.0383795
Food poisoning	Gastrointestinal disorders	10017947	10016952	4	3.66534101223825	1.34916130788586	9.95783429117751	Y	1.83295783401587	1.22866073084843	0.436127997880453	0.512158079502793	3.15375758852895	Y	4	104	0.0384615
Fungal infection	Infections and infestations	10021881	10017533	13	2.64740537842543	1.52519544857828	4.59531612440171	Y	1.37896888703782	1.22016128515398	0.153186474619663	0.596188011901841	2.1617497621738	Y	13	463	0.0280778
Gallbladder disorder	Hepatobiliary disorders	10019805	10017626	7	3.37607859934679	1.58778684707492	7.17848666523788	Y	1.71870065475819	1.35034621932417	0.270714683385805	0.678095670365354	2.75930563915103	Y	7	197	0.035533
Gastric ulcer	Gastrointestinal disorders	10017947	10017822	6	3.25332474442567	1.44108059046314	7.34457320620133	Y	1.66714894104579	1.27126516844723	0.309195988176507	0.555041053875656	2.77925682821593	Y	6	175	0.0342857
Gastric ulcer haemorrhage	Gastrointestinal disorders	10017947	10017826	3	8.33028543624954	2.55473254875315	27.1627867595217	Y	2.94843505143581	1.51514274582829	0.576627193482683	1.42971559942015	4.46715450345146	Y	3	36	0.0833333
Gastroenteritis viral	Infections and infestations	10021881	10017918	8	2.79806798330345	1.38461381304197	5.65441740176437	Y	1.45658195510613	1.19698159775136	0.238975123471614	0.478880316626146	2.43428359358612	Y	8	270	0.0296296
Gastrointestinal disorder	Gastrointestinal disorders	10017947	10017944	56	1.77558242256507	1.3628429783857	2.31332074884844	Y	0.815721129090569	0.796112372241927	0.0372527932222935	0.429701475589386	1.20174078259175	Y	56	2947	0.0190024
Gastrooesophageal reflux disease	Gastrointestinal disorders	10017947	10017885	34	1.48095839482145	1.05522862415006	2.07844794672687	Y	0.558814255686814	0.538778145990178	0.0604722628599415	0.0669920810751303	1.0506364302985	Y	34	2138	0.0159027
Genital rash	Reproductive system and breast disorders	10038604	10018175	4	2.79795542466417	1.03459398934413	7.56678913567865	Y	1.45658195510613	1.01844596069448	0.431609593787845	0.142641935489036	2.77052197472323	Y	4	135	0.0296296
Glucose tolerance impaired	Metabolism and nutrition disorders	10027433	10018429	5	3.18174551317833	1.30443420704284	7.76083949345397	Y	1.63615712658217	1.19574	0.36080223490044	0.434820812471185	2.83749344069315	Y	5	149	0.033557
Haemoptysis	Respiratory, thoracic and mediastinal disorders	10038738	10018964	23	1.6957251879959	1.12252966673978	2.56161061787806	Y	0.750897818785637	0.70934222327199	0.0883979871610647	0.156261838841387	1.34553379872989	Y	23	1266	0.0181675
Haemorrhoidal haemorrhage	Gastrointestinal disorders	10017947	10054787	3	5.84890983210539	1.82041817272442	18.7922460545981	Y	2.4745038631034	1.36718306120056	0.561185106264355	0.976258080510494	3.9727496456963	Y	3	50	0.06
Hepatic cyst	Hepatobiliary disorders	10019805	10019646	5	3.20399602901129	1.31342	7.81592998720025	Y	1.64587228141538	1.20169481151034	0.360895361661778	0.444380938688719	2.84736362414204	Y	5	148	0.0337838
Hiatus hernia	Gastrointestinal disorders	10017947	10020028	13	3.94490905636317	2.2641244037319	6.87343303103187	Y	1.93462925191078	1.66608673422018	0.155287398660334	1.14649880925466	2.7227596945669	Y	13	315	0.0412698
Hilar lymphadenopathy	Blood and lymphatic system disorders	10005329	10020094	6	4.26213672799695	1.87980829565992	9.66365002754887	Y	2.04154445582729	1.50387278786472	0.312674235397132	0.923198828756425	3.15989008289816	Y	6	135	0.0444444
Hordeolum	Infections and infestations	10021881	10020377	7	2.15249363075221	1.01727328138203	4.5545566911325	Y	1.08808704176432	0.894476828858898	0.267004544718588	0.054637391866295	2.12153669166235	Y	7	305	0.0229508
Hypercapnia	Respiratory, thoracic and mediastinal disorders	10038738	10020591	10	3.81833080302177	2.02825951529911	7.18825673506321	Y	1.88954136238224	1.56810391930309	0.197539254501468	1.00063359550996	2.77844912925453	Y	10	250	0.04
Hyperglycaemia	Metabolism and nutrition disorders	10027433	10020635	31	2.50117717743577	1.75046077953667	3.57385172296259	Y	1.29900501683649	1.23344909111892	0.0668563058619879	0.781873289471064	1.81613674420192	Y	31	1167	0.0265638
Hyperkalaemia	Metabolism and nutrition disorders	10027433	10020646	19	3.23664593735981	2.04816692500464	5.11475739400685	Y	1.65979154826052	1.50961501741148	0.107830051199564	1.00304182058775	2.31654127593329	Y	19	557	0.0341113
Hyperlipidaemia	Metabolism and nutrition disorders	10027433	10062060	10	2.27388059782645	1.2140844406251	4.25879189301643	Y	1.16532767562488	1.00802465908542	0.194274376394594	0.283796334390565	2.0468590168592	Y	10	413	0.0242131
Hypernatraemia	Metabolism and nutrition disorders	10027433	10020679	9	3.50956276301037	1.80348225581731	6.82958246346986	Y	1.77258521603639	1.45601344115746	0.216663867074743	0.84164189429281	2.70352853777997	Y	9	244	0.0368852
Hypersomnia	Nervous system disorders	10029205	10020765	91	1.72238942531064	1.39959242017061	2.11963518069088	Y	0.772357823011902	0.760988799409342	0.0230767655821874	0.468537049645844	1.07617859637796	Y	91	4935	0.0184397
Hypertension	Vascular disorders	10047065	10020772	247	1.14931588276665	1.01352354117679	1.30330174358453	Y	0.197735975097949	0.196788195889296	0.008528462187387	0.0130366281864132	0.382435322009486	Y	247	19949	0.0123816
Hypertransaminasaemia	Hepatobiliary disorders	10019805	10068237	6	2.9401614521994	1.3041153463739	6.62866930370497	Y	1.52590301561004	1.17769529711485	0.308098725628114	0.415770184588251	2.63603584663183	Y	6	193	0.0310881
Hypertriglyceridaemia	Metabolism and nutrition disorders	10027433	10020869	3	4.29528068709995	1.34940780260539	13.6722465553795	Y	2.05227086242035	1.20579665437872	0.55098228886507	0.56770723782884	3.53683448701186	Y	3	67	0.0447761
Hypervolaemia	Metabolism and nutrition disorders	10027433	10020919	18	3.73228179978927	2.32952871357866	5.9797191388291	Y	1.8578325026549	1.66853044942123	0.114092194536546	1.1822817805428	2.53338322476701	Y	18	460	0.0391304
Hypoalbuminaemia	Metabolism and nutrition disorders	10027433	10020942	6	3.41498529831473	1.51164081663813	7.71487807112949	Y	1.73465576040407	1.31488277835982	0.309759133292848	0.621535581280813	2.84777593952733	Y	6	167	0.0359281
Hypocalcaemia	Metabolism and nutrition disorders	10027433	10020947	4	2.97994033682238	1.10083093673519	8.06667410470608	Y	1.5447128653848	1.06983217330823	0.432566111305317	0.229317698440179	2.86010803232942	Y	4	127	0.0314961
Hypogeusia	Nervous system disorders	10029205	10020989	8	2.3801560132671	1.17964818665016	4.80240016608581	Y	1.22961680397986	1.02513054340549	0.237860616888097	0.25419767993503	2.20503592802469	Y	8	316	0.0253165
Hypoglycaemia	Metabolism and nutrition disorders	10027433	10020993	22	2.19871781127236	1.44043643309183	3.35617726860018	Y	1.11784782314049	1.04483304470982	0.092740058952993	0.50878277258187	1.72691287369911	Y	22	939	0.0234292
Hypokalaemia	Metabolism and nutrition disorders	10027433	10021015	36	3.19761087713447	2.29331175089077	4.45849340701156	Y	1.64262662191172	1.56089693831388	0.0582317748312636	1.1600014056983	2.12525183812515	Y	36	1068	0.0337079
Hypomagnesaemia	Metabolism and nutrition disorders	10027433	10021027	6	2.25329852095721	1.00241552921211	5.06511928096196	Y	1.15257576821603	0.916027222723401	0.305662305107213	0.0468410710897973	2.25831046534227	Y	6	250	0.024
Hyponatraemia	Metabolism and nutrition disorders	10027433	10021036	44	3.14387023995929	2.3276247280703	4.24635	Y	1.61887651542407	1.55291596971826	0.047851471159631	1.18137693298024	2.0563760978679	Y	44	1327	0.0331575
Hypophagia	Metabolism and nutrition disorders	10027433	10063743	71	3.2783038553956	2.58691770909267	4.15447160554291	Y	1.67681859313671	1.63275868979686	0.0299507838645878	1.33069269774842	2.02294448852501	Y	71	2057	0.0345163
Hyposmia	Nervous system disorders	10029205	10050515	6	2.3698533014856	1.05373708532695	5.32979691876333	Y	1.22354228957018	0.967309003196871	0.306078659083711	0.117054767573277	2.33002981156708	Y	6	238	0.0252101
Hypotension	Vascular disorders	10047065	10021097	287	2.32681553582543	2.06904918532492	2.61669494188866	Y	1.19423036431208	1.18764694178733	0.0074376279778712	1.0217469972546	1.36671373136955	Y	287	11618	0.024703
Hypovolaemia	Metabolism and nutrition disorders	10027433	10021137	12	5.61082632458211	3.13233703787396	10.0504421024856	Y	2.41792033473703	1.99718927533339	0.170095612908477	1.5930673468453	3.24277332262875	Y	12	208	0.0576923
Hypoxia	Respiratory, thoracic and mediastinal disorders	10038738	10021143	336	4.68769380649108	4.19983678442136	5.23222076270337	Y	2.16686717182741	2.15177462657843	0.00650794369006679	2.00552351759748	2.32821082605733	Y	336	6931	0.0484779
Idiopathic partial epilepsy	Nervous system disorders	10029205	10076552	3	54.9801467941595	13.1387950254939	230.068018843584	Y	5.11836005287812	1.8662222833022	0.751637254858571	3.38441973688271	6.85230036887354	Y	3	8	0.375
Ileus	Gastrointestinal disorders	10017947	10021328	7	3.93532448990075	1.84670513610597	8.38616763338224	Y	1.93136153807687	1.49101633176348	0.27237447989445	0.887571367794641	2.9751517083591	Y	7	170	0.0411765
Immediate post-injection reaction	General disorders and administration site conditions	10018065	10067142	132	1.36296112724763	1.14754288721898	1.61881795885651	Y	0.440320168163459	0.436274034305473	0.0159118628959219	0.18803570256225	0.692604633764668	Y	132	9011	0.0146488
Impetigo	Infections and infestations	10021881	10021531	3	3.23408209462912	1.02256671984498	10.2284641107685	Y	1.65892843424082	1.02853339239582	0.543760061737583	0.184126668934608	3.13373019954704	Y	3	88	0.0340909
Inappropriate antidiuretic hormone secretion	Endocrine disorders	10014698	10053198	5	5.1480410977428	2.09124262532864	12.6730044725844	Y	2.30073679536669	1.56660737287826	0.36883563341418	1.0861000045289	3.51537358620448	Y	5	94	0.0531915
Incoherent	Nervous system disorders	10029205	10021630	15	2.54562265319149	1.52388898903591	4.25240600796084	Y	1.32394418652802	1.19212852988353	0.133860577307266	0.592204950714422	2.05568342234161	Y	15	555	0.027027
Incontinence	Renal and urinary disorders	10038359	10021639	20	2.3084537083762	1.48105497955694	3.59808285125918	Y	1.18644066277808	1.09973611909574	0.101698171868694	0.54863764657733	1.82424367897883	Y	20	814	0.02457
Increased bronchial secretion	Respiratory, thoracic and mediastinal disorders	10038738	10062530	9	5.8081714741834	2.96092344020891	11.3933563480242	Y	2.4649178142742	1.92085850454217	0.221861739923131	1.52287378149626	3.40696184705214	Y	9	151	0.0596026
Increased viscosity of upper respiratory secretion	Respiratory, thoracic and mediastinal disorders	10038738	10076745	9	5.93353073320537	3.02351984846386	11.6443048917902	Y	2.49386918797033	1.93866040567655	0.222137444050258	1.55124000520489	3.43649837073576	Y	9	148	0.0608108
Infection	Infections and infestations	10021881	10021789	53	1.58545808879934	1.20830214940207	2.08033839266376	Y	0.655375567094797	0.639623666111706	0.0392429229354639	0.259179035381235	1.05157209880836	Y	53	3117	0.0170035
Injury associated with device	General disorders and administration site conditions	10018065	10069803	15	4.30936715114112	2.56741877573815	7.23319678847288	Y	2.05658385529143	1.79316355065304	0.136330176807317	1.31812552388114	2.79504218670172	Y	15	334	0.0449102
Intervertebral disc space narrowing	Musculoskeletal and connective tissue disorders	10028395	10055041	3	4.99815248211311	1.56358836171902	15.977049232439	Y	2.26037905775055	1.28898388136603	0.555651376109148	0.769538521530599	3.7512195939705	Y	3	58	0.0517241
Intracranial mass	Nervous system disorders	10029205	10077667	3	3.19647594295795	1.01090692833717	10.1072197325974	Y	1.64262662191172	1.02061204628941	0.543500214239344	0.168177281663855	3.11707596215959	Y	3	89	0.0337079
Intraductal proliferative breast lesion	Neoplasms benign, malignant and unspecified (incl cysts and polyps)	10029104	10073094	5	11.4544872998732	4.52057518542117	29.0240232539642	Y	3.36347255071465	2.00326391933262	0.392173705649009	2.11099707287246	4.61594802855685	Y	5	45	0.111111
Invasive ductal breast carcinoma	Neoplasms benign, malignant and unspecified (incl cysts and polyps)	10029104	10073095	3	3.39379217086223	1.07202553127765	10.7439841337349	Y	1.72604263009936	1.06066100999679	0.544860592167758	0.249749173949456	3.20233608624927	Y	3	84	0.0357143
Ischaemic stroke	Nervous system disorders	10029205	10061256	79	2.67416975636182	2.13783474293031	3.34505925188502	Y	1.39216345446565	1.36263567242845	0.0267949129159974	1.06478041937679	1.7195464895545	Y	79	2788	0.0283357
Ketosis	Metabolism and nutrition disorders	10027433	10023391	3	13.7450014867212	4.08424701253004	46.2570126856595	Y	3.59479809682111	1.66760597248885	0.607097715183021	2.03646858714349	5.15312760649873	Y	3	23	0.130435
Lactic acidosis	Metabolism and nutrition disorders	10027433	10023676	29	6.25474064803226	4.29341885432207	9.11203446520579	Y	2.56483005999362	2.34321422942601	0.0739849681793433	2.02082650052239	3.10883361946486	Y	29	454	0.0638767
Lacunar infarction	Nervous system disorders	10029205	10051078	7	2.6616155459927	1.25533294599527	5.64328159893342	Y	1.38655616382769	1.11709367471975	0.26856161194757	0.350097555010979	2.42301477264441	Y	7	248	0.0282258
Lacunar stroke	Nervous system disorders	10029205	10076994	17	9.16510761524614	5.5665227937141	15.0900662248069	Y	3.07396593351967	2.57078596711049	0.126734338623577	2.36197060032267	3.78596126671667	Y	17	187	0.0909091
Laryngitis	Infections and infestations	10021881	10023874	32	6.09847692835011	4.26367706375929	8.72285125947763	Y	2.53058253654991	2.33310186805238	0.067152703136457	2.01230576440415	3.04885930869567	Y	32	513	0.0623782
Left atrial dilatation	Cardiac disorders	10007541	10067286	3	3.19647594295795	1.01090692833717	10.1072197325974	Y	1.64262662191172	1.02061204628941	0.543500214239344	0.168177281663855	3.11707596215959	Y	3	89	0.0337079
Left atrial enlargement	Cardiac disorders	10007541	10051860	6	4.26213672799695	1.87980829565992	9.66365002754887	Y	2.04154445582729	1.50387278786472	0.312674235397132	0.923198828756425	3.15989008289816	Y	6	135	0.0444444
Left ventricular failure	Cardiac disorders	10007541	10024119	27	5.17748174471256	3.51321420505836	7.63014027958665	Y	2.30814547668128	2.11521500096889	0.0784795428565021	1.74786146707007	2.86842948629248	Y	27	505	0.0534653
Left ventricular hypertrophy	Cardiac disorders	10007541	10049773	9	2.73091990613861	1.40719127398323	5.2998648240857	Y	1.42255178346868	1.19485181503944	0.214839520642117	0.495536097210634	2.34956746972672	Y	9	311	0.0289389
Leukocytosis	Blood and lymphatic system disorders	10005329	10024378	47	3.10427078686244	2.32095494287352	4.1519535516001	Y	1.60115138227155	1.54031683574828	0.0448428051076361	1.17762898566124	2.02467377888187	Y	47	1435	0.0327526
Leukoencephalopathy	Nervous system disorders	10029205	10024382	3	4.16512	1.30954477728543	13.2475182323994	Y	2.00983559609995	1.18794437951311	0.550107761113771	0.526450600741335	3.49322059145857	Y	3	69	0.0434783
Leukopenia	Blood and lymphatic system disorders	10005329	10024384	13	1.79681610783899	1.03774605899395	3.11111576614381	Y	0.832957834015873	0.752713456935548	0.15177514876365	0.0537912311287894	1.61212443690296	Y	13	676	0.0192308
Lower respiratory tract congestion	Respiratory, thoracic and mediastinal disorders	10038738	10075565	5	2.77678612501844	1.14058309069998	6.76017490261313	Y	1.44593471090663	1.07597883248463	0.359098177932944	0.247438690165725	2.64443073164753	Y	5	170	0.0294118
Lower respiratory tract infection	Infections and infestations	10021881	10024968	26	2.40457068718978	1.6288853089165	3.54964229712303	Y	1.24373330644056	1.17110353721214	0.0791638397202133	0.68101191989047	1.80645469299065	Y	26	1017	0.0255654
Lung consolidation	Respiratory, thoracic and mediastinal disorders	10038738	10025080	21	3.40648365399548	2.20345747937218	5.2663284831095	Y	1.73095812051348	1.58420615731631	0.0981850037273348	1.10426839272999	2.35764784829696	Y	21	586	0.0358362
Lung disorder	Respiratory, thoracic and mediastinal disorders	10038738	10025082	38	1.83792068700077	1.33297610189328	2.53414329552313	Y	0.864699143389315	0.833912610411646	0.0544761576155167	0.397896582918546	1.33150170386009	Y	38	1933	0.0196586
Lung infiltration	Respiratory, thoracic and mediastinal disorders	10038738	10025102	44	2.36003042223896	1.74946886771155	3.18367688427579	Y	1.21721889003472	1.17455152054233	0.047470811278198	0.781462943302162	1.65297483676729	Y	44	1753	0.0250998
Lung opacity	Respiratory, thoracic and mediastinal disorders	10038738	10081792	71	2.54001937287421	2.00618254386151	3.21590796127557	Y	1.32010504140513	1.28986978480228	0.0297293188152269	0.975261199556525	1.66494888325374	Y	71	2634	0.0269552
Lymphadenopathy mediastinal	Blood and lymphatic system disorders	10005329	10025205	6	2.51053509898791	1.11561372363076	5.64961361602637	Y	1.30457886166108	1.02500177870598	0.306579604015484	0.197186241105061	2.41197148221711	Y	6	225	0.0266667
Malaise	General disorders and administration site conditions	10018065	10025482	1084	1.44147121633217	1.35683731856276	1.5313842264562	Y	0.51328379049958	0.512673686014866	0.00197941391119852	0.424302580995583	0.602265000003576	Y	1084	70350	0.0154087
Malnutrition	Metabolism and nutrition disorders	10027433	10061273	20	5.32864281746214	3.39464581996635	8.36447623168307	Y	2.34753100684563	2.08766196018306	0.10484676210388	1.69993001208457	2.9951320016067	Y	20	364	0.0549451
Menstrual clots	Reproductive system and breast disorders	10038604	10088498	3	11.4541600807524	3.44898	38.0396212721897	Y	3.36347255071465	1.61895532840502	0.594708604622939	1.82112550206064	4.90581959936867	Y	3	27	0.111111
Mental status changes	Psychiatric disorders	10037175	10048294	70	2.46570653651583	1.94440583594247	3.12676942839456	Y	1.27843644685885	1.24921012979627	0.0301249516276945	0.931305626402389	1.62556726731532	Y	70	2673	0.0261878
Metabolic acidosis	Metabolism and nutrition disorders	10027433	10027417	10	2.29093587616603	1.22312102385704	4.29097945856096	Y	1.17584554753888	1.01659297864824	0.194311073604025	0.294230952369257	2.05746014270851	Y	10	410	0.0243902
Metabolic encephalopathy	Nervous system disorders	10029205	10062190	34	5.8040421824389	4.10354717634134	8.20921612641598	Y	2.46351345804446	2.2862557751744	0.0631379977363889	1.96096794672678	2.96605896936215	Y	34	571	0.0595447
Metastases to central nervous system	Neoplasms benign, malignant and unspecified (incl cysts and polyps)	10029104	10059282	3	4.22919872346624	1.32917749400041	13.4565337761903	Y	2.03089721162778	1.19684290354915	0.550538687844747	0.546931325436665	3.5148630978189	Y	3	68	0.0441176
Metastatic neoplasm	Neoplasms benign, malignant and unspecified (incl cysts and polyps)	10029104	10061289	5	6.02864046001665	2.43896808669124	14.9015913715606	Y	2.5154756441597	1.67019763050172	0.372309049284465	1.29513298853471	3.7358182997847	Y	5	81	0.0617284
Micturition urgency	Renal and urinary disorders	10038359	10027566	15	2.05779368212719	1.23349892732022	3.43292948572083	Y	1.02454637947539	0.932296099287946	0.133160036348622	0.294724383784329	1.75436837516646	Y	15	683	0.0219619
Middle cerebral artery stroke	Nervous system disorders	10029205	10027580	3	14.4684250886061	4.28136841130322	48.8944898999912	Y	3.65892843424082	1.68002937047301	0.610868313545158	2.09576713284527	5.22208973563638	Y	3	22	0.136364
Middle ear effusion	Ear and labyrinth disorders	10013993	10062545	15	4.47782064719421	2.66656777931239	7.51935799419624	Y	2.10937126965087	1.83422702510211	0.136561004184743	1.37028804244369	2.84845449685804	Y	15	322	0.0465839
Middle insomnia	Psychiatric disorders	10037175	10027590	27	3.27343751747274	2.22973476896478	4.80568062620875	Y	1.67541655702939	1.56490997642805	0.0770209551731761	1.12036356794393	2.23046954611485	Y	27	783	0.0344828
Mitral valve incompetence	Cardiac disorders	10007541	10027727	23	2.85245991443439	1.88345744855361	4.31999542633863	Y	1.48331232072066	1.37749862176072	0.0894831234091192	0.885037723535988	2.08158691790532	Y	23	762	0.0301837
Mobility decreased	Musculoskeletal and connective tissue disorders	10028395	10048334	298	1.46399513002011	1.30533639289628	1.6419382408906	Y	0.540601752723811	0.538312894994321	0.00710228937542508	0.372051589562513	0.70915191588511	Y	298	18977	0.0157032
Mucosal discolouration	General disorders and administration site conditions	10018065	10054877	5	9.74848817528476	3.87712673271583	24.5111981771869	Y	3.15488592890324	1.93219481438485	0.386197654570974	1.91198986796978	4.39778198983669	Y	5	52	0.0961538
Mucosal hypertrophy	General disorders and administration site conditions	10018065	10079674	4	5.47068905994302	1.99480196962422	15.0032129736758	Y	2.38365043265228	1.49223841066871	0.445213376779095	1.04916419925893	3.71813666604564	Y	4	71	0.056338
Muscle disorder	Musculoskeletal and connective tissue disorders	10028395	10028300	13	1.98881820047296	1.1479891604228	3.44550102988405	Y	0.976449427605406	0.877966939975386	0.152096134252855	0.196459339840555	1.75643951537026	Y	13	612	0.0212418
Musculoskeletal disorder	Musculoskeletal and connective tissue disorders	10028395	10048592	26	2.21664684628794	1.50216774201512	3.27095510290142	Y	1.12923851673369	1.06591776591571	0.0790079904125924	0.56707131593808	1.6914057175293	Y	26	1101	0.0236149
Myocardial ischaemia	Cardiac disorders	10007541	10028600	41	6.80953092983425	4.95780236512741	9.35287614740925	Y	2.67906126222905	2.50230856195528	0.0530919479544337	2.21822746158316	3.13989506287493	Y	41	593	0.06914
Nasal congestion	Respiratory, thoracic and mediastinal disorders	10038738	10028735	381	3.82139730317581	3.44816081037527	4.23503373299172	Y	1.88470263640117	1.87439767219724	0.00569789016208837	1.73373389576804	2.03567137703431	Y	381	9557	0.0398661
Nasal discharge discolouration	Respiratory, thoracic and mediastinal disorders	10038738	10071553	3	4.73962492532666	1.4850204722359	15.1270941059521	Y	2.18762271531524	1.26071847929651	0.553944398267623	0.699073894123773	3.6761715365067	Y	3	61	0.0491803
Nasal disorder	Respiratory, thoracic and mediastinal disorders	10038738	10062209	8	6.48772095154281	3.16702921640096	13.2902225616092	Y	2.61453431488237	1.95760668157025	0.248355264119456	1.61782921482628	3.61123941493846	Y	8	121	0.0661157
Nasal inflammation	Respiratory, thoracic and mediastinal disorders	10038738	10028741	6	6.24794872633939	2.73251155194932	14.2860743842484	Y	2.56377120120048	1.7889997942147	0.319279233343516	1.4336752170584	3.69386718534257	Y	6	94	0.0638298
Nasopharyngitis	Infections and infestations	10021881	10028810	412	3.63439523618554	3.29261696552417	4.01165057190469	Y	1.81475661620384	1.80583413468867	0.00526300122128372	1.66966352579243	1.95984970661525	Y	412	10848	0.0379794
Nephrolithiasis	Renal and urinary disorders	10038359	10029148	20	2.12140084380113	1.36164730504498	3.30507138185206	Y	1.0674230876529	0.992551626090548	0.101496171597497	0.430253811565302	1.70459236374049	Y	20	884	0.0226244
Neuropathy peripheral	Nervous system disorders	10029205	10029331	104	1.87582603915402	1.54456568965001	2.27813122662694	Y	0.892874506046358	0.880854500499861	0.0202551921641488	0.608233032159303	1.17751597993341	Y	104	5188	0.0200463
Normal pressure hydrocephalus	Nervous system disorders	10029205	10029773	4	16.6608629093527	5.74116175687956	48.3498575095221	Y	3.83295783401587	1.95289314428822	0.493393295469791	2.42811863258421	5.23779703544754	Y	4	26	0.153846
Normocytic anaemia	Blood and lymphatic system disorders	10005329	10029784	11	4.68864843576251	2.55794167003989	8.59418508704125	Y	2.17265020837907	1.79808861218636	0.182648036834402	1.3179033760728	3.02739704068535	Y	11	226	0.0486726
Norovirus infection	Infections and infestations	10021881	10085018	6	18.9594837300268	7.87124203826123	45.6677639388862	Y	3.98907703593316	2.3336703230467	0.355185976136348	2.79712741260783	5.18102665925848	Y	6	35	0.171429
Obesity	Metabolism and nutrition disorders	10027433	10029883	9	2.8341558801353	1.45985751261318	5.50220790967965	Y	1.4745038631034	1.23461512744613	0.215083315762015	0.546962347564573	2.40204537864222	Y	9	300	0.03
Obstructive sleep apnoea syndrome	Respiratory, thoracic and mediastinal disorders	10038738	10029983	110	16.0246393536932	13.0846505396643	19.6252139587153	Y	3.78337580516531	3.62453194774364	0.0215914885634014	3.48949495472826	4.07725665560237	Y	110	740	0.148649
Occipital neuralgia	Nervous system disorders	10029205	10068106	5	2.4900446948928	1.02418598837654	6.05390295603635	Y	1.29308322282326	0.975578027219972	0.357880993605926	0.0966201124752164	2.48954633317129	Y	5	189	0.026455
Oesophageal achalasia	Gastrointestinal disorders	10017947	10030136	3	4.9088989208416	1.53649141059281	15.683321396338	Y	2.23571700351628	1.2795004164873	0.555063417109973	0.745665437818001	3.72576856921456	Y	3	59	0.0508475
Oesophageal disorder	Gastrointestinal disorders	10017947	10061318	6	6.95975105115433	3.03469339543013	15.9614591599222	Y	2.70896911674042	1.85991670512726	0.32157206067885	1.57482263470408	3.84311559877676	Y	6	85	0.0705882
Onychoclasis	Skin and subcutaneous tissue disorders	10040785	10048886	4	4.31217694376884	1.58188760403559	11.7548616898784	Y	2.05766412119057	1.34254014117677	0.439431773853318	0.731871114943638	3.3834571274375	Y	4	89	0.0449438
Ophthalmic migraine	Nervous system disorders	10029205	10030867	10	2.98498015074706	1.58998526311594	5.60389250582897	Y	1.54698661690492	1.31111948838508	0.195792116702731	0.662018557136137	2.4319546766737	Y	10	317	0.0315457
Oropharyngeal discolouration	Respiratory, thoracic and mediastinal disorders	10038738	10079096	3	39.2715200103735	10.1548214340526	151.87389497106	Y	4.79643195799076	1.83810634690146	0.70958939602832	3.11168937109112	6.4811745448904	Y	3	10	0.3
Oropharyngeal pain	Respiratory, thoracic and mediastinal disorders	10038738	10068319	1122	3.95892808668938	3.72739459813432	4.20484367376153	Y	1.92147	1.91782066979944	0.00196077734679898	1.83291064121648	2.01003330365352	Y	1122	27436	0.0408952
Orthostatic hypotension	Vascular disorders	10047065	10031127	12	1.89922283847643	1.07224562494275	3.36401222470183	Y	0.911345732700589	0.814639250593596	0.163652671664295	0.102265584225063	1.72042588117612	Y	12	591	0.0203046
Otorrhoea	Ear and labyrinth disorders	10013993	10033101	8	4.8550179446629	2.3842524475556	9.88620113074208	Y	2.22051459687261	1.72243039953143	0.244303394088569	1.23197346148457	3.20905573226065	Y	8	159	0.0503145
Pancreatic cyst	Gastrointestinal disorders	10017947	10033615	3	3.43621515986166	1.0851469096283	10.8810839528701	Y	1.7433206215312	1.06880596245193	0.545152101676834	0.266632297372258	3.22000894569014	Y	3	83	0.0361446
Pancreatic failure	Gastrointestinal disorders	10017947	10079281	4	4.36351312881095	1.60029057535098	11.897993476047	Y	2.07396593351967	1.35046148728318	0.43969162130246	0.747780997241985	3.40015086979735	Y	4	88	0.0454545
Paranasal sinus discomfort	Respiratory, thoracic and mediastinal disorders	10038738	10052438	69	4.55890439033301	3.57944043567033	5.8063849961245	Y	2.13313684687062	2.06402209190073	0.0311929252278479	1.77990646749847	2.48636722624277	Y	69	1457	0.0473576
Paranasal sinus hypersecretion	Respiratory, thoracic and mediastinal disorders	10038738	10057392	55	20.8419310653167	15.5503075272538	27.9342443723442	Y	4.10043814488086	3.7310794387885	0.0441833561705675	3.68004139812576	4.52083489163596	Y	55	297	0.185185
Partial seizures	Nervous system disorders	10029205	10061334	10	1.95804211005645	1.04655440579044	3.66338231776742	Y	0.954458839063579	0.833874876189495	0.193592145184306	0.074476691098507	1.83444098702865	Y	10	478	0.0209205
Pathogen resistance	Infections and infestations	10021881	10034133	3	4.36346049084903	1.37026340806845	13.8949835068859	Y	2.07396593351967	1.21480632179172	0.55143913167973	0.588786979077167	3.55914488796217	Y	3	66	0.0454545
Pelvic venous thrombosis	Vascular disorders	10047065	10034272	6	2.52205174578415	1.12067582012883	5.67581176836817	Y	1.31100513082052	1.02953673437386	0.306620535919756	0.203538587904197	2.41847167373684	Y	6	224	0.0267857
Pericardial fibrosis	Cardiac disorders	10007541	10048724	3	3.43621515986166	1.0851469096283	10.8810839528701	Y	1.7433206215312	1.06880596245193	0.545152101676834	0.266632297372258	3.22000894569014	Y	3	83	0.0361446
Pharyngeal disorder	Respiratory, thoracic and mediastinal disorders	10038738	10067353	5	4.24235343454947	1.73062902568104	10.3994341921725	Y	2.03514668462914	1.42744672328818	0.365184090880333	0.826537416287493	3.24375595297079	Y	5	113	0.0442478
Pharyngitis streptococcal	Infections and infestations	10021881	10034839	13	5.72779645165835	3.27049130070377	10.0314139910937	Y	2.44593471090663	2.04322776474995	0.158076348955148	1.65075838088882	3.24111104092443	Y	13	221	0.0588235
Photopsia	Eye disorders	10015919	10034962	22	1.7857849610624	1.17100327007765	2.72332965128712	Y	0.824157052662032	0.775439052220859	0.0923325750025989	0.216431538955067	1.43188	Y	22	1151	0.0191138
Physical deconditioning	General disorders and administration site conditions	10018065	10051588	16	2.39980984951048	1.46075587546485	3.94254	Y	1.24107591935493	1.12772795857531	0.12577929376034	0.531768387291888	1.95038345141796	Y	16	627	0.0255183
Pityriasis rubra pilaris	Skin and subcutaneous tissue disorders	10040785	10035116	3	4.50652630855199	1.41397016487308	14.3629475884268	Y	2.11836005287812	1.2329962308797	0.552394987328891	0.631894463193798	3.60482564256244	Y	3	64	0.046875
Pleural effusion	Respiratory, thoracic and mediastinal disorders	10038738	10035598	71	2.34082242668721	1.84931155053311	2.96296729001785	Y	1.20538640521776	1.17894143776469	0.0296689615499518	0.860892796859335	1.54988001357618	Y	71	2852	0.0248948
Pneumonia	Infections and infestations	10021881	10035664	211	1.82840045457316	1.59511912154115	2.09579847494612	Y	0.855619472235812	0.849967093825672	0.0100419790528814	0.655200121344922	1.0560388231267	Y	211	10801	0.0195352
Pneumonia aspiration	Infections and infestations	10021881	10035669	21	2.78930749634341	1.80679847732279	4.30608969777627	Y	1.45200922531631	1.34062949518008	0.0975624936978737	0.827309317527383	2.07670913310524	Y	21	711	0.0295359
Pneumonia bacterial	Infections and infestations	10021881	10060946	35	4.57689121117804	3.25912911394641	6.4274634193898	Y	2.13911861304492	2.00698023293094	0.0606714608727219	1.64648706361788	2.63175016247196	Y	35	736	0.0475543
Pneumonia klebsiella	Infections and infestations	10021881	10035717	4	8.14527876024636	2.92934933636814	22.6485674680156	Y	2.91868770804176	1.6991909534608	0.457932888356841	1.56527293295344	4.27210248313008	Y	4	49	0.0816327
Pneumonia streptococcal	Infections and infestations	10021881	10035735	4	3.24365741085696	1.19659109027029	8.79273921104553	Y	1.66303283257356	1.13675084414593	0.433944144497129	0.345544093347105	2.98052157180002	Y	4	117	0.034188
Pneumonia viral	Infections and infestations	10021881	10035737	11	3.25175179905696	1.78209150321648	5.93341573291016	Y	1.66639968367196	1.42266482946904	0.179942864472787	0.818006226665632	2.51479314067829	Y	11	321	0.0342679
Pneumonitis	Respiratory, thoracic and mediastinal disorders	10038738	10035742	19	2.09031	1.32643015974307	3.29410002055237	Y	1.04661544537471	0.970175151166068	0.106540040504432	0.393806007622985	1.69942488312644	Y	19	852	0.0223005
Pneumonitis aspiration	Respiratory, thoracic and mediastinal disorders	10038738	10035744	4	19.2915353581613	6.56271119694381	56.7088	Y	4.00983559609995	1.98953406737621	0.503029269750707	2.59134446852713	5.42832672367278	Y	4	23	0.173913
Pollakiuria	Renal and urinary disorders	10038359	10036018	36	1.78639687376034	1.28437685352093	2.48463975493834	Y	0.824505268985049	0.794003672927121	0.0573894994017484	0.345383157611557	1.30362738035854	Y	36	1883	0.0191184
Polymyalgia rheumatica	Musculoskeletal and connective tissue disorders	10028395	10036099	37	1.41285826221979	1.02104320409652	1.95502840733271	Y	0.491960382062575	0.476023749767968	0.0556581074375479	0.0201209710865607	0.963799793038589	Y	37	2437	0.0151826
Polyp	General disorders and administration site conditions	10018065	10061529	4	3.33212250205583	1.22865484799339	9.03674484892159	Y	1.70050753799222	1.15744706857274	0.434404287626972	0.382320468374301	3.01869460761015	Y	4	114	0.0350877
Poor quality sleep	Psychiatric disorders	10037175	10062519	31	1.55842229065093	1.09262325844297	2.22279730660196	Y	0.63116833391831	0.605873543354186	0.066196334380147	0.116595367740929	1.14574130009569	Y	31	1854	0.0167206
Posture abnormal	Musculoskeletal and connective tissue disorders	10028395	10036436	25	2.75728660001593	1.85209580309819	4.10487912229471	Y	1.43578675553054	1.34259705468744	0.0825128592480821	0.861285722465912	2.01028778859517	Y	25	856	0.0292056
Productive cough	Respiratory, thoracic and mediastinal disorders	10038738	10036790	230	4.59440491895967	4.02360809585472	5.24617608288135	Y	2.14108012937821	2.11961895239093	0.00947261229284727	1.94642543724008	2.33573482151633	Y	230	4830	0.047619
Prostatomegaly	Reproductive system and breast disorders	10038604	10051482	3	3.19647594295795	1.01090692833717	10.1072197325974	Y	1.64262662191172	1.02061204628941	0.543500214239344	0.168177281663855	3.11707596215959	Y	3	89	0.0337079
Pulmonary congestion	Respiratory, thoracic and mediastinal disorders	10038738	10037368	33	3.06777035728272	2.16844119972342	4.34008308190368	Y	1.58485333534961	1.50108323194248	0.0632888278680226	1.08170791753077	2.08799875316844	Y	33	1019	0.0323847
Pulmonary embolism	Respiratory, thoracic and mediastinal disorders	10038738	10037377	195	1.18393263446919	1.02774191631009	1.36386038237467	Y	0.240049707163218	0.238602560569395	0.0107868273249461	0.0323304030535995	0.447769011272837	Y	195	15294	0.0127501
Pulmonary hypertension	Respiratory, thoracic and mediastinal disorders	10038738	10037400	18	3.44396269386488	2.15110495918516	5.51385416415292	Y	1.74622051203699	1.57519760172938	0.113756746323166	1.07166363134222	2.42077739273177	Y	18	497	0.0362173
Pulmonary mass	Respiratory, thoracic and mediastinal disorders	10038738	10056342	27	2.81852755550999	1.92163650112001	4.13402720886023	Y	1.46651107234987	1.37692737178002	0.0766634599147162	0.912747729703511	2.02027441499622	Y	27	905	0.0298343
Pulmonary oedema	Respiratory, thoracic and mediastinal disorders	10038738	10037423	42	2.4289725651835	1.78774268131901	3.30019962272262	Y	1.2577164392632	1.21092122772938	0.0497139388023899	0.811783983380516	1.70364889514588	Y	42	1627	0.0258144
Pulmonary septal thickening	Respiratory, thoracic and mediastinal disorders	10038738	10086984	3	30.5445051304924	8.26884536564454	112.829149949154	Y	4.53339755215697	1.81052788945917	0.68047933782886	2.88357412181194	6.18322098250199	Y	3	12	0.25
Pyuria	Infections and infestations	10021881	10037686	4	4.26203462349515	1.56390307411165	11.6151310350162	Y	2.04154445582729	1.33466205108251	0.43917763732406	0.716134877886857	3.36695403376772	Y	4	90	0.0444444
Reflux laryngitis	Respiratory, thoracic and mediastinal disorders	10038738	10067869	3	10.5730672323029	3.2000768349219	34.9334583091426	Y	3.26037905775055	1.59523171317244	0.589752959524526	1.7244715611551	4.79629	Y	3	29	0.103448
Renal impairment	Renal and urinary disorders	10038359	10062237	29	2.04924353491021	1.41818626225147	2.96110544654724	Y	1.01851348717195	0.968969359912309	0.0709789706171173	0.485675911105407	1.55135106323849	Y	29	1326	0.0218703
Respiratory alkalosis	Respiratory, thoracic and mediastinal disorders	10038738	10038664	3	4.04261435555928	1.2719692479548	12.8483694507956	Y	1.96861293337344	1.17031031578135	0.54928181814011	0.486341948512561	3.45088391823432	Y	3	71	0.0422535
Respiratory disorder	Respiratory, thoracic and mediastinal disorders	10038738	10038683	45	2.22128057078666	1.65248885583106	2.98585213252339	Y	1.13194911762608	1.09431082896889	0.0463724068837377	0.701264049931652	1.5626341853205	Y	45	1902	0.0236593
Respiratory failure	Respiratory, thoracic and mediastinal disorders	10038738	10038695	190	4.47892122772445	3.87115831636984	5.18210151192488	Y	2.10677967175469	2.08164596157199	0.0114380072784062	1.89288243214271	2.32067691136667	Y	190	4086	0.0465002
Respiratory symptom	Respiratory, thoracic and mediastinal disorders	10038738	10075535	58	5.7311288061525	4.39521585835123	7.47308856976876	Y	2.44593471090663	2.33970046036199	0.0374177637420127	2.05906127557144	2.83280814624181	Y	58	986	0.0588235
Respiratory syncytial virus infection	Infections and infestations	10021881	10061603	11	3.46407673162857	1.8971782303085	6.32509239822933	Y	1.75442443146918	1.4903378460802	0.180348194226025	0.905075988894466	2.6037728740439	Y	11	302	0.0364238
Respiratory tract congestion	Respiratory, thoracic and mediastinal disorders	10038738	10052251	887	10.0113793609361	9.33722681617592	10.7342060637256	Y	3.17326927032141	3.16011840449888	0.00260389883792806	3.07121244619038	3.27532609445244	Y	887	9108	0.0973869
Respiratory tract infection	Infections and infestations	10021881	10062352	16	2.41165225228491	1.46791843868397	3.9621183525463	Y	1.24799533329472	1.13374648600832	0.125795202510434	0.538642945519969	1.95734772106946	Y	16	624	0.025641
Retinal tear	Eye disorders	10015919	10038897	5	2.4765845708613	1.01871437879473	6.02079568552365	Y	1.28547003871338	0.970482463705065	0.357823639353181	0.0891028052049045	2.48183727222186	Y	5	190	0.0263158
Rhabdomyolysis	Musculoskeletal and connective tissue disorders	10028395	10039020	16	1.69898111892457	1.0360815302636	2.7860132220751	Y	0.753678197013561	0.695094525969931	0.124830191728446	0.0470518693737098	1.46030452465341	Y	16	879	0.0182025
Rhinalgia	Respiratory, thoracic and mediastinal disorders	10038738	10051496	10	3.6509867373304	1.94044399282227	6.86940937510655	Y	1.82741965047444	1.52264506198321	0.197191101071743	0.939295557632135	2.71554374331675	Y	10	261	0.0383142
Rhinorrhoea	Respiratory, thoracic and mediastinal disorders	10038738	10039101	736	4.6587339418495	4.32445253552855	5.01885539559699	Y	2.15157250319585	2.14473328442099	0.00299126560430397	2.04218757545342	2.26095743093827	Y	736	15344	0.0479666
Rhinovirus infection	Infections and infestations	10021881	10061494	4	3.36269300757716	1.2397280580478	9.12111667538971	Y	1.71321858974178	1.16441231745438	0.434563050447187	0.394790661567944	3.03164651791561	Y	4	113	0.0353982
Right ventricular dilatation	Cardiac disorders	10007541	10074222	5	4.1652183129952	1.69977549264514	10.2066676863969	Y	2.00983559609995	1.41354969183811	0.364869302573302	0.801747350029654	3.21792384217025	Y	5	115	0.0434783
Right ventricular dysfunction	Cardiac disorders	10007541	10058597	9	5.46198067277836	2.78777711937032	10.7014411814037	Y	2.38139445871192	1.86873401641478	0.22109627552106	1.44097694394295	3.32181197348088	Y	9	160	0.05625
Right ventricular enlargement	Cardiac disorders	10007541	10050582	3	5.39016812377622	1.68225805067757	17.2707822030461	Y	2.36347255071465	1.32755370207511	0.558217014976886	0.869194109490414	3.85775099193889	Y	3	54	0.0555556
Right ventricular failure	Cardiac disorders	10007541	10039163	5	3.3689116169497	1.37995325607481	8.22460140070382	Y	1.71577429464553	1.24410727029289	0.361583974936955	0.513137233954397	2.91841135533667	Y	5	141	0.035461
Rotator cuff syndrome	Musculoskeletal and connective tissue disorders	10028395	10039227	14	1.69924055839441	1.00145854960108	2.88321316587961	Y	0.753912686252743	0.687671865753649	0.141492540901991	0.00160280089434739	1.50622257161114	Y	14	769	0.0182055
Salivary gland pain	Gastrointestinal disorders	10017947	10039421	3	4.29528068709995	1.34940780260539	13.6722465553795	Y	2.05227086242035	1.20579665437872	0.55098228886507	0.56770723782884	3.53683448701186	Y	3	67	0.0447761
Scalp haematoma	Vascular disorders	10047065	10087456	3	30.5445051304924	8.26884536564454	112.829149949154	Y	4.53339755215697	1.81052788945917	0.68047933782886	2.88357412181194	6.18322098250199	Y	3	12	0.25
Scrotal swelling	Reproductive system and breast disorders	10038604	10039759	3	3.57009550176892	1.12651165178249	11.314203338761	Y	1.79643195799076	1.0935204100125	0.546069816695437	0.318501219836312	3.27436269614521	Y	3	80	0.0375
Secretion discharge	General disorders and administration site conditions	10018065	10053459	74	6.1757590904993	4.87983457958692	7.81583877933693	Y	2.54686361975741	2.45541751655888	0.0295560100389431	2.20302639059836	2.89070084891646	Y	74	1173	0.0630861
Seizure like phenomena	Nervous system disorders	10029205	10071048	20	1.91122063264519	1.22735036101954	2.9761382101313	Y	0.920160597440633	0.858759313321753	0.101268185086693	0.283707346724782	1.55661384815648	Y	20	979	0.020429
Sepsis	Infections and infestations	10021881	10040047	129	3.28526462112123	2.75562269633956	3.91671	Y	1.67889153672846	1.65426289687112	0.0165996115940957	1.42121257682606	1.93657049663086	Y	129	3732	0.0345659
Septic shock	Infections and infestations	10021881	10040070	24	2.23532625836293	1.49089876439406	3.35145725562232	Y	1.1410801293782	1.07181076447163	0.0853490951826072	0.556788780194915	1.72537147856149	Y	24	1008	0.0238095
Sinonasal obstruction	Respiratory, thoracic and mediastinal disorders	10038738	10080545	4	5.47068905994302	1.99480196962422	15.0032129736758	Y	2.38365043265228	1.49223841066871	0.445213376779095	1.04916419925893	3.71813666604564	Y	4	71	0.056338
Sinus bradycardia	Cardiac disorders	10007541	10040741	9	1.96830866581199	1.01695802771918	3.80964	Y	0.961855567198131	0.828426633111289	0.213020122609103	0.0387735066875752	1.88493762770869	Y	9	428	0.021028
Sinus congestion	Respiratory, thoracic and mediastinal disorders	10038738	10040742	125	5.6877366039821	4.74687100853798	6.81508884865226	Y	2.4344390720688	2.38419146128013	0.0175215698015462	2.16970093880087	2.69917720533672	Y	125	2142	0.0583567
Sinus disorder	Respiratory, thoracic and mediastinal disorders	10038738	10062244	71	6.14315231878519	4.83044347799295	7.81259952294816	Y	2.53976145767183	2.44517313129258	0.0307781053231338	2.18888766085517	2.89063525448848	Y	71	1131	0.0627763
Sinus headache	Nervous system disorders	10029205	10040744	28	2.71569559978615	1.86472696371871	3.95500399478879	Y	1.41445647943346	1.33251559940566	0.0739398082743259	0.870618973281755	1.95829398558516	Y	28	973	0.028777
Sinus node dysfunction	Cardiac disorders	10007541	10075889	5	4.24235343454947	1.73062902568104	10.3994341921725	Y	2.03514668462914	1.42744672328818	0.365184090880333	0.826537416287493	3.24375595297079	Y	5	113	0.0442478
Sinus pain	Respiratory, thoracic and mediastinal disorders	10038738	10040747	39	3.27386470144797	2.37849866134301	4.50628384097345	Y	1.67541655702939	1.59717622473763	0.0539044237228235	1.21107003244749	2.1397630816113	Y	39	1131	0.0344828
Sinusitis	Infections and infestations	10021881	10040753	148	4.58668114020389	3.88796277638627	5.41096844076678	Y	2.14015205276795	2.10705356696142	0.0146694783101429	1.8979168091708	2.3823872963651	Y	148	3110	0.0475884
Skin cancer	Neoplasms benign, malignant and unspecified (incl cysts and polyps)	10029104	10040808	4	3.45786533608694	1.27417850636438	9.3839541499002	Y	1.75203783863231	1.18551213297524	0.435056502411163	0.432861576852004	3.07121410041261	Y	4	110	0.0363636
Skin erosion	Skin and subcutaneous tissue disorders	10040785	10040840	6	2.95596927668752	1.31103788344337	6.66476115989213	Y	1.53339755215697	1.18273743445835	0.30815431522411	0.42316457620262	2.64363052811131	Y	6	192	0.03125
Skin lesion	Skin and subcutaneous tissue disorders	10040785	10040882	34	1.48236799590878	1.05623030154751	2.0804315801915	Y	0.560164461719751	0.540071678716057	0.0604731735489926	0.0683385837954897	1.05199033964401	Y	34	2136	0.0159176
Sleep apnoea syndrome	Respiratory, thoracic and mediastinal disorders	10038738	10040979	11	1.84278291378166	1.01445474772031	3.34746214649476	Y	0.868707858965075	0.770433736933645	0.177202334376062	0.0267997063116824	1.71061601161847	Y	11	558	0.0197133
Sleep disorder	Psychiatric disorders	10037175	10040984	208	1.21077532109127	1.05574033051969	1.38857712998616	Y	0.27184503936916	0.270303079197038	0.0101206392148372	0.0706422638929038	0.473047814845416	Y	208	15958	0.0130342
Sleep-related breathing disorder	Respiratory, thoracic and mediastinal disorders	10038738	10092092	3	10.9959917995587	3.31987014328025	36.4206521452954	Y	3.31100513082052	1.60704475757451	0.592145339989142	1.77198552082311	4.85002474081792	Y	3	28	0.107143
Small intestinal obstruction	Gastrointestinal disorders	10017947	10041101	6	2.41143132260977	1.07203231315503	5.42427775012653	Y	1.24799533329472	0.984816167488273	0.306226892885653	0.141239907944286	2.35475075864515	Y	6	234	0.025641
Sneezing	Respiratory, thoracic and mediastinal disorders	10038738	10041232	204	4.78419916331478	4.15514240983348	5.50849029388121	Y	2.19704414584796	2.17166647785884	0.0106894827734441	1.99026423605551	2.40382405564042	Y	204	4121	0.0495025
Spinal osteoarthritis	Musculoskeletal and connective tissue disorders	10028395	10041591	13	2.54557426856649	1.46696635072466	4.41724403125322	Y	1.32394418652802	1.17424647169955	0.153018956579959	0.54159143596096	2.10629693709507	Y	13	481	0.027027
Sputum discoloured	Respiratory, thoracic and mediastinal disorders	10038738	10041807	35	4.41926589351209	3.14776163617962	6.20438053920192	Y	2.09092792559839	1.9641482327862	0.0605788051844388	1.59867268617705	2.58318316501972	Y	35	761	0.0459921
Staphylococcal infection	Infections and infestations	10021881	10058080	9	1.94509581762434	1.0050470186964	3.76439874887341	Y	0.945099338872553	0.814663715733797	0.212964227082254	0.022138392608295	1.86806028513681	Y	9	433	0.0207852
Streptococcal infection	Infections and infestations	10021881	10061372	6	3.05450471599683	1.35416720462908	6.88984272263665	Y	1.57920124177009	1.21336602173924	0.308500338130069	0.468345106836194	2.69005737670399	Y	6	186	0.0322581
Superinfection	Infections and infestations	10021881	10042566	17	5.50543542380011	3.37445645642663	8.98213374420885	Y	2.39204170291142	2.08261203400108	0.122578039667763	1.69181876793211	3.09226463789074	Y	17	300	0.0566667
Supraventricular extrasystoles	Cardiac disorders	10007541	10042602	20	2.68760602507501	1.72276983424238	4.19279813382386	Y	1.39999842673977	1.28974319385759	0.102105045684848	0.7609208236747	2.03907602980483	Y	20	702	0.02849
Supraventricular tachycardia	Cardiac disorders	10007541	10042604	21	1.59573179483837	1.03649742958367	2.45669684109191	Y	0.664795441272821	0.625799180722797	0.0963341322098363	0.0440406355408431	1.2855502470048	Y	21	1227	0.0171149
Symptom recurrence	General disorders and administration site conditions	10018065	10080080	228	22.2300351428877	19.2322015665573	25.6951582346836	Y	4.17276220582049	4.06808242367472	0.0108963995074229	3.96399056495495	4.38153384668604	Y	228	1171	0.194705
Systolic dysfunction	Cardiac disorders	10007541	10071436	5	4.62802904232079	1.88456388955649	11.3653099983813	Y	2.15488592890324	1.49169513668222	0.366749038074316	0.943689763000591	3.36608209480588	Y	5	104	0.0480769
Tachypnoea	Respiratory, thoracic and mediastinal disorders	10038738	10043089	38	1.93173291358391	1.40078914341208	2.66392130962256	Y	0.935051154250645	0.900937724717948	0.0545299099176979	0.468018350616048	1.40208395788524	Y	38	1841	0.020641
Tendon disorder	Musculoskeletal and connective tissue disorders	10028395	10043239	10	2.40518982738752	1.28363095974296	4.50669879988467	Y	1.24430084973698	1.0720737157829	0.194556532971382	0.362129589784846	2.12647210968911	Y	10	391	0.0255754
Thalamic stroke	Nervous system disorders	10029205	10087626	7	22.9097386336959	10.0068937209184	52.4494552357539	Y	4.2114694572696	2.52631540098909	0.318018674661482	3.0836065672666	5.33933234727261	Y	7	35	0.2
Thinking abnormal	Psychiatric disorders	10037175	10043431	16	1.71287670415264	1.04451697027405	2.80890276283306	Y	0.765213227380039	0.70551514072106	0.124849156866776	0.0585332237948927	1.47189323096519	Y	16	872	0.0183486
Throat clearing	Respiratory, thoracic and mediastinal disorders	10038738	10080125	14	2.46726561145466	1.45094701983212	4.19546648792944	Y	1.28005654252702	1.14650071552573	0.142679888492893	0.524597	2.03551637201603	Y	14	534	0.0262172
Throat irritation	Respiratory, thoracic and mediastinal disorders	10038738	10043521	298	3.07842114692323	2.74210895571546	3.45598111193636	Y	1.58577532190095	1.5759725196477	0.00721892799006085	1.41584677232718	1.75570387147471	Y	298	9196	0.0324054
Thrombocytosis	Blood and lymphatic system disorders	10005329	10043563	6	2.3596818542578	1.04926043158255	5.30668867872529	Y	1.21749324489737	0.962965207213276	0.306042372682289	0.11107131329571	2.32391517649904	Y	6	239	0.0251046
Thyroid mass	Endocrine disorders	10014698	10058900	8	2.18831245220045	1.08534434361099	4.41215860813654	Y	1.11133278598415	0.93304021982421	0.237345269988149	0.136970902517546	2.08569466945076	Y	8	343	0.0233236
Tobacco abuse	Psychiatric disorders	10037175	10043903	3	8.8677262353038	2.71093976265305	29.0071250079485	Y	3.03089721162778	1.53757525622322	0.579841667330155	1.50795050562635	4.55384391762922	Y	3	34	0.0882353
Tonsillar disorder	Respiratory, thoracic and mediastinal disorders	10038738	10053477	4	5.91187870991974	2.15074605165802	16.2503192107962	Y	2.48900343279851	1.53673441667908	0.447370690008862	1.15128793238916	3.82671893320787	Y	4	66	0.0606061
Toothache	Gastrointestinal disorders	10017947	10044055	39	1.85787534633893	1.35299615178299	2.55115345153445	Y	0.879955313553043	0.849238918883992	0.0531255078220043	0.418975887452466	1.34093473965362	Y	39	1963	0.0198676
Toxic encephalopathy	Nervous system disorders	10029205	10044221	5	3.60765893042186	1.47609233573589	8.81733658739174	Y	1.81093152768587	1.30053635552872	0.362575844028946	0.606646106319418	3.01521694905233	Y	5	132	0.0378788
Transient global amnesia	Nervous system disorders	10029205	10044380	8	2.85250753954233	1.4112669162158	5.76559910081647	Y	1.4835490027064	1.2169567619405	0.239119491908911	0.505552086742122	2.46154591867069	Y	8	265	0.0301887
Transient ischaemic attack	Nervous system disorders	10029205	10044390	112	2.98329248537822	2.47113102028566	3.60160346831197	Y	1.5447128653848	1.52002122104015	0.0190358634848691	1.26877183193838	1.82065389883122	Y	112	3556	0.0314961
Treatment noncompliance	General disorders and administration site conditions	10018065	10049414	7	4.16531738861342	1.95285516100419	8.88436034291644	Y	2.00983559609995	1.5411288726086	0.27305069293891	0.964750541305061	3.05492065089484	Y	7	161	0.0434783
Tricuspid valve incompetence	Cardiac disorders	10007541	10044640	18	3.52491715754035	2.20122847703356	5.64459396067176	Y	1.7785100499935	1.60232006679436	0.11385114990091	1.1036733292946	2.45334677069239	Y	18	486	0.037037
Trigeminal neuralgia	Nervous system disorders	10029205	10044652	18	1.62833925977507	1.02166396490623	2.5952650147235	Y	0.69349393623117	0.646071349802858	0.111594093748559	0.0253798928267237	1.36160797963562	Y	18	1031	0.0174588
Type 2 diabetes mellitus	Metabolism and nutrition disorders	10027433	10067585	17	1.99220644432421	1.23203889098146	3.22139710512323	Y	0.978808700479328	0.901385753124314	0.118264855683481	0.291015546446864	1.66660185451179	Y	17	799	0.0212766
Unevaluable event	General disorders and administration site conditions	10018065	10062355	308	2.23039960986051	1.99148797519051	2.49797261225744	Y	1.1345150794923	1.12881272612609	0.00692749372120421	0.968051945781512	1.3009782132031	Y	308	12995	0.0237014
Unresponsive to stimuli	Nervous system disorders	10029205	10045555	180	2.08580681382615	1.79896026319331	2.41839141954194	Y	1.04172257732155	1.03311125041621	0.011787753143199	0.824579738220654	1.25886541642244	Y	180	8099	0.022225
Upper respiratory tract congestion	Respiratory, thoracic and mediastinal disorders	10038738	10052252	10	3.41938436690273	1.81874792614301	6.42870255990573	Y	1.73638457432082	1.45509230157991	0.196707044028678	0.849351217498929	2.62341793114271	Y	10	278	0.0359712
Upper respiratory tract infection	Infections and infestations	10021881	10046306	39	3.53271651043529	2.56544136225885	4.86469350915643	Y	1.78125281705704	1.69464099813219	0.0540442480515085	1.31630444120652	2.24620119290755	Y	39	1051	0.0371075
Upper-airway cough syndrome	Respiratory, thoracic and mediastinal disorders	10038738	10070488	101	8.46345366539609	6.90181708553541	10.3784332529511	Y	2.96760736071066	2.87306207170818	0.0221759370715595	2.66977561578369	3.26543910563762	Y	101	1196	0.0844482
Urinary retention	Renal and urinary disorders	10038359	10046555	21	1.78856438688363	1.16123289600264	2.75479843624851	Y	0.826367164532533	0.775300596331306	0.0965348092757558	0.20496613693198	1.44776819213309	Y	21	1097	0.0191431
Urinary tract disorder	Renal and urinary disorders	10038359	10046566	4	3.36269300757716	1.2397280580478	9.12111667538971	Y	1.71321858974178	1.16441231745438	0.434563050447187	0.394790661567944	3.03164651791561	Y	4	113	0.0353982
Urinary tract infection	Infections and infestations	10021881	10046571	109	2.16521033224199	1.79036632040888	2.61853439120592	Y	1.09517796296005	1.08002959197313	0.0193933705943617	0.816657797841886	1.3736981280782	Y	109	4726	0.0230639
VIth nerve paralysis	Nervous system disorders	10029205	10047641	7	2.18178074892215	1.03099380905385	4.61706675109497	Y	1.10713279745487	0.909026556941139	0.267094636488266	0.0735088107202981	2.14075678418944	Y	7	301	0.0232558
Vaccination site bruising	General disorders and administration site conditions	10018065	10000000	96	1.62030191204127	1.32400357544683	1.98290875859499	Y	0.685818152489863	0.676516527057553	0.0218653760279894	0.390079240420522	0.981557064559204	Y	96	5528	0.0173661
Vaccination site discharge	General disorders and administration site conditions	10018065	10000000	13	3.68841567178214	2.11849190352712	6.42174281865219	Y	1.8415198475193	1.59378677171025	0.154876952939032	1.05443166201774	2.62860803302085	Y	13	336	0.0386905
Vaccination site haemorrhage	General disorders and administration site conditions	10018065	10000000	32	1.79265814615032	1.26333889879834	2.54375388268012	Y	0.829493978712302	0.795076507029732	0.0643503868294024	0.322146418042489	1.33684153938211	Y	32	1668	0.0191847
Vaccination site vesicles	General disorders and administration site conditions	10018065	10000000	18	1.67633723700427	1.05165311984541	2.67208500515852	Y	0.734655760404069	0.683761180988662	0.111652407688031	0.0663671769671499	1.40294434384099	Y	18	1002	0.0179641
Ventricular arrhythmia	Cardiac disorders	10007541	10047281	4	2.97994033682238	1.10083093673519	8.06667410470608	Y	1.5447128653848	1.06983217330823	0.432566111305317	0.229317698440179	2.86010803232942	Y	4	127	0.0314961
Ventricular extrasystoles	Cardiac disorders	10007541	10047289	50	2.15994044722766	1.63156514506301	2.85942780138875	Y	1.09244535412733	1.06010602831338	0.0418005119725443	0.68354188399021	1.50134882426445	Y	50	2172	0.0230203
Ventricular tachycardia	Cardiac disorders	10007541	10047302	17	1.90219242203276	1.17664330716163	3.07513414508533	Y	0.913501261326422	0.842791290098708	0.118149844235217	0.226042624795563	1.60095989785728	Y	17	836	0.0203349
Vertebral foraminal stenosis	Musculoskeletal and connective tissue disorders	10028395	10069690	6	5.2363608721315	2.29993040518957	11.9218716885173	Y	2.32394418652802	1.66387134493997	0.315953721871107	1.19974896883474	3.44813940422129	Y	6	111	0.0540541
Vertebral osteophyte	Musculoskeletal and connective tissue disorders	10028395	10055042	3	6.87247726881485	2.12596137937246	22.2162755488617	Y	2.69209529817602	1.43926693103949	0.567677803677603	1.18520737443703	4.19898322191502	Y	3	43	0.0697674
Vertebrobasilar artery stenosis	Nervous system disorders	10029205	10092546	4	6.43047005287484	2.33313925376747	17.7233077854861	Y	2.60266021459408	1.58264657418388	0.449875956266863	1.26120435431859	3.94411607486957	Y	4	61	0.0655738
Vertigo positional	Ear and labyrinth disorders	10013993	10047348	19	2.00370203533225	1.27173955110514	3.15695288623031	Y	0.986909199250445	0.916271502536504	0.106441229220446	0.33440255799552	1.63941584050537	Y	19	888	0.0213964
Vibratory sense increased	Nervous system disorders	10029205	10068327	5	2.64837621167954	1.08849646772155	6.44365578261512	Y	1.37959221607793	1.03285023137209	0.358554185023128	0.182004331999057	2.5771801001568	Y	5	178	0.0280899
Viral infection	Infections and infestations	10021881	10047461	41	3.48011304354887	2.54749518980796	4.75415492218925	Y	1.76037899396962	1.67939459527083	0.0514429915058727	1.30675804425115	2.2139999436881	Y	41	1121	0.0365745
Viral pericarditis	Infections and infestations	10021881	10047472	3	4.04261435555928	1.2719692479548	12.8483694507956	Y	1.96861293337344	1.17031031578135	0.54928181814011	0.486341948512561	3.45088391823432	Y	3	71	0.0422535
Viral upper respiratory tract infection	Infections and infestations	10021881	10047482	7	8.44036083047434	3.89156162799646	18.3061962673536	Y	2.96571304286765	2.06880596245193	0.284980999954478	1.89804080860382	4.03338527713147	Y	7	83	0.0843373
Vocal cord paralysis	Nervous system disorders	10029205	10047674	5	3.57947348369251	1.46475378487865	8.74729292576585	Y	1.80004321154314	1.29415635128275	0.362459056806774	0.595951758526759	3.00413466455952	Y	5	133	0.037594
Wheezing	Respiratory, thoracic and mediastinal disorders	10038738	10047924	97	1.37813868375013	1.12759140947647	1.68435677647665	Y	0.456251478632146	0.450547394144835	0.0215877424182026	0.162396123614051	0.750106833650241	Y	97	6549	0.0148114

## Sheet: Table S8-6
PT	SOC	SOC.CODE	PT.CODE	n	ROR	ROR025	ROR975	ROR_Signal	IC	EIC	VIC	IC025	IC975	IC_Signal	target_vaccine_target_PT_count	all_vaccine_target_PT_count	target_PT_incidence[target_PT_incidence=target_vaccine_target_PT_count/all_vaccines_target_PT_count]
Abdominal mass	Gastrointestinal disorders	10017947	10000077	3	4.02173901129015	1.27298910553924	12.7058311846915	Y	1.97235565551849	1.1740144322562	0.542526343565192	0.49922790333242	3.44548340770455	Y	3	93	0.0322581
Acute myocardial infarction	Cardiac disorders	10007541	10000891	49	1.55831782580779	1.17546490286099	2.06586724990246	Y	0.632869189246818	0.616676213957795	0.0422104206438509	0.221965693793928	1.04377268469971	Y	49	3844	0.0127471
Acute respiratory failure	Respiratory, thoracic and mediastinal disorders	10038738	10001053	158	2.89172537699923	2.46901066200937	3.38681229070756	Y	1.50667176967248	1.48982082850121	0.0134397610097562	1.27481180322932	1.73853173611564	Y	158	6764	0.023359
Ageusia	Nervous system disorders	10029205	10001480	133	1.98563959648072	1.67257402241441	2.35730350601801	Y	0.976034437896584	0.96545909403464	0.0158273488662595	0.724420854270743	1.22764802152243	Y	133	8225	0.0161702
Anosmia	Nervous system disorders	10029205	10002653	114	2.07698931205781	1.72557743300879	2.49996582006783	Y	1.04005315912802	1.02662385468642	0.0184491622337758	0.76839777277409	1.31170854548195	Y	114	6744	0.0169039
Aphonia	Respiratory, thoracic and mediastinal disorders	10038738	10002953	35	3.20783739193571	2.29287047486332	4.4879206417948	Y	1.65495554656814	1.57029713934548	0.0593958799063029	1.16753014753234	2.14238094560395	Y	35	1352	0.0258876
Arteriosclerosis coronary artery	Cardiac disorders	10007541	10003211	7	2.90242512006867	1.37139165115529	6.14271756030379	Y	1.5147383675008	1.21006677517139	0.267174010982104	0.480960807322399	2.54851592767921	Y	7	298	0.0234899
Arthritis	Musculoskeletal and connective tissue disorders	10028395	10003246	60	1.4916040980106	1.15615746223051	1.92437696238164	Y	0.570466860285936	0.558727124733116	0.0345859112722102	0.198521104712841	0.942412615859031	Y	60	4915	0.0122075
Asthma	Respiratory, thoracic and mediastinal disorders	10038738	10003553	72	1.56796179275839	1.24249517155021	1.97868308854894	Y	0.641406660059709	0.630105068242937	0.0289242394799839	0.301264104768644	0.981549215350775	Y	72	5615	0.0128228
Atelectasis	Respiratory, thoracic and mediastinal disorders	10038738	10003598	23	2.39899434978611	1.58759888674821	3.62508057818916	Y	1.24554277771317	1.16425846375591	0.0885278240920904	0.65047026417523	1.84061529125111	Y	23	1180	0.0194915
Atrial fibrillation	Cardiac disorders	10007541	10003658	161	1.8455164628213	1.57910459841642	2.15687486310915	Y	0.871876030418615	0.864341315082316	0.0130841432059318	0.643104150975954	1.10064790986128	Y	161	10702	0.0150439
Atrial flutter	Cardiac disorders	10007541	10003662	18	2.35075775153076	1.47432148562464	3.74820692790805	Y	1.21689371773489	1.11829520231431	0.111794656206671	0.548179559946465	1.88560787552331	Y	18	942	0.0191083
Atrioventricular block first degree	Cardiac disorders	10007541	10003674	5	3.37025979594138	1.38575975836585	8.19669572851029	Y	1.72491810473571	1.25106411083806	0.358187294358776	0.527943093536602	2.92189311593482	Y	5	184	0.0271739
Atrioventricular block second degree	Cardiac disorders	10007541	10003677	5	3.0468411662147	1.25423204514163	7.40153397299964	Y	1.58314414360755	1.16433323304715	0.357139431022708	0.387921267282453	2.77836701993264	Y	5	203	0.0246305
Bacterial infection	Infections and infestations	10021881	10060945	15	3.23807582937273	1.93883430653511	5.40795829815178	Y	1.66853563483819	1.48224516715298	0.133747094920696	0.937106636450253	2.39996463322613	Y	15	574	0.0261324
Balance disorder	Nervous system disorders	10029205	10049848	107	1.29363289138714	1.06903051672261	1.56542402812705	Y	0.367237422737537	0.363200712135492	0.0195198942582698	0.0878101924376264	0.646664653037448	Y	107	10091	0.0106035
Basal cell carcinoma	Neoplasms benign, malignant and unspecified (incl cysts and polyps)	10029104	10004146	4	4.59635587787679	1.69338879952367	12.4758634059911	Y	2.15836764112843	1.39268486391068	0.435237199270963	0.838917453707987	3.47781782854888	Y	4	109	0.0366972
Benign prostatic hyperplasia	Reproductive system and breast disorders	10038604	10004446	8	4.87524647307591	2.40437268822185	9.88533445321105	Y	2.24005143872214	1.73606573936439	0.24135996538826	1.25748344537357	3.22261943207071	Y	8	206	0.038835
Bladder cancer	Neoplasms benign, malignant and unspecified (incl cysts and polyps)	10029104	10005003	3	3.20314241501835	1.01772338772375	10.0814439902354	Y	1.65353347149894	1.02780604881132	0.538173575672426	0.186327179701604	3.12073976329629	Y	3	116	0.0258621
Blood disorder	Blood and lymphatic system disorders	10005329	10061590	6	2.44571707752807	1.08986447364757	5.48832645520901	Y	1.27310972730144	1.00376760299042	0.304249412958758	0.169933561933896	2.37628589266898	Y	6	302	0.0198676
Brain fog	Nervous system disorders	10029205	10088940	80	5.47886396233566	4.37834718863357	6.85600045508237	Y	2.39985712036338	2.32485306428033	0.0268657629192141	2.07204154465525	2.72767269607152	Y	80	1844	0.0433839
Breakthrough COVID-19	Infections and infestations	10021881	10086861	2895	1.46075844912923	1.40659972142443	1.51700246644551	Y	0.514255994581884	0.514008158295525	0.000768864849404451	0.458799169955714	0.569712819208055	Y	2895	246571	0.011741
Breast cancer female	Neoplasms benign, malignant and unspecified (incl cysts and polyps)	10029104	10057654	11	3.88109690715304	2.12901773824357	7.07505293738875	Y	1.92245921127148	1.61774692738388	0.179368774420882	1.07542019346679	2.76949822907616	Y	11	353	0.0311615
Breast mass	Reproductive system and breast disorders	10038604	10006272	14	1.78947729224701	1.05563875063563	3.03345152642375	Y	0.830025042226784	0.755738054891148	0.140970022770478	0.0791055451554181	1.58094453929815	Y	14	958	0.0146138
Bronchial wall thickening	Respiratory, thoracic and mediastinal disorders	10038738	10067182	6	5.93404682810657	2.61444311522607	13.4686088800662	Y	2.51151446662652	1.76438138393036	0.313514930015621	1.39166638761647	3.63136254563656	Y	6	128	0.046875
Bronchitis	Infections and infestations	10021881	10006451	73	4.42642580778802	3.5038264316963	5.59195662622084	Y	2.10445045847857	2.0408142807606	0.0291757805677091	1.76283207157465	2.44606884538249	Y	73	2065	0.0353511
Bundle branch block left	Cardiac disorders	10007541	10006580	9	2.79883588857927	1.44524105382081	5.42019084670325	Y	1.46348177020472	1.22707114921318	0.213408241721164	0.539559172318585	2.38740436809085	Y	9	397	0.02267
Cardiac valve disease	Cardiac disorders	10007541	10061406	4	3.05451272131736	1.13230166992861	8.23989596807523	Y	1.58670196302074	1.09543567851036	0.429084757713958	0.276610733046337	2.89679319299514	Y	4	162	0.0246914
Cardiac ventricular thrombosis	Cardiac disorders	10007541	10053994	7	2.13280455213983	1.01010601301703	4.5033444004968	Y	1.07927	0.888580609131836	0.26536479158379	0.0489994552238739	2.10954226364612	Y	7	403	0.0173697
Carotid artery dissection	Nervous system disorders	10029205	10050403	4	4.19666560923628	1.54860199051019	11.3728397249084	Y	2.03173420259742	1.33171104729267	0.43366039568495	0.714676275724115	3.34879212947072	Y	4	119	0.0336134
Chronic obstructive pulmonary disease	Respiratory, thoracic and mediastinal disorders	10038738	10009033	51	3.12715363939281	2.36787600267325	4.1299	Y	1.6188377302377	1.56178644903284	0.041097929633481	1.21338524407696	2.02429021639844	Y	51	2020	0.0252475
Chronic respiratory failure	Respiratory, thoracic and mediastinal disorders	10038738	10009126	18	4.03762640310861	2.52421757553462	6.4584079950505	Y	1.97753589462417	1.76793929749837	0.113324250487364	1.30426254601347	2.65080924323486	Y	18	556	0.0323741
Chronic spontaneous urticaria	Skin and subcutaneous tissue disorders	10040785	10072757	7	2.62298524748971	1.2404082476367	5.54660259769874	Y	1.37196311422772	1.10748053673501	0.26652008169998	0.339451454826282	2.40447477362916	Y	7	329	0.0212766
Condition aggravated	General disorders and administration site conditions	10018065	10010264	382	1.49728	1.35303525978739	1.65689627243294	Y	0.572735424505833	0.570826302502473	0.0055427196163285	0.423836537789666	0.721634311222001	Y	382	31243	0.0122267
Cough	Respiratory, thoracic and mediastinal disorders	10038738	10011224	1563	3.7419791012461	3.55545274407646	3.93829101441193	Y	1.83830204956122	1.83587222335675	0.00141166205032436	1.76315786681034	1.9134462323121	Y	1563	53171	0.0293957
Cyst	General disorders and administration site conditions	10018065	10011732	9	2.03738	1.05419366747842	3.93751338173719	Y	1.0143279259938	0.872013038244158	0.212011743945671	0.0934332654692207	1.93522258651838	Y	9	542	0.0166052
Decreased appetite	Metabolism and nutrition disorders	10027433	10061428	238	1.14308642830789	1.00578771182486	1.29912760637229	Y	0.190363241801419	0.189426931447151	0.00883240346804916	0.00240150667376907	0.378324976929068	Y	238	25373	0.00938005
Decubitus ulcer	Skin and subcutaneous tissue disorders	10040785	10011985	5	3.00136439109995	1.23571311637904	7.28987018812189	Y	1.5619795336095	1.15110323864323	0.3569915631398	0.367004114381477	2.75695495283753	Y	5	206	0.0242718
Discharge	General disorders and administration site conditions	10018065	10080907	8	4.09022268255151	2.0216843359223	8.27523926242748	Y	1.99581462834247	1.57821152965726	0.239800411645985	1.01642622398803	2.97520303269692	Y	8	244	0.0327869
Dysphonia	Respiratory, thoracic and mediastinal disorders	10038738	10013952	80	2.42618368218646	1.94412984749352	3.02776446094735	Y	1.26050553649657	1.23548406019509	0.0262499120149268	0.936469044632294	1.58454202836085	Y	80	4062	0.0196947
Dysstasia	Nervous system disorders	10029205	10050256	76	1.68595565394201	1.34415378211023	2.11467356257154	Y	0.744549737995673	0.731665619755932	0.0274496157748517	0.413191226562201	1.07590824942915	Y	76	5518	0.0137731
Ear congestion	Ear and labyrinth disorders	10013993	10052136	9	2.26235688591984	1.16989837363524	4.3749600773996	Y	1.16278631239544	0.99190261733463	0.212426349761744	0.240991650311212	2.08458097447967	Y	9	489	0.0184049
Ear discomfort	Ear and labyrinth disorders	10013993	10052137	56	1.51577828645382	1.16441906770488	1.97315887158522	Y	0.593396615594744	0.580236892191453	0.0370178549654669	0.208596122011553	0.978197109177936	Y	56	4515	0.0124031
Ear infection	Infections and infestations	10021881	10014011	25	2.35156309823185	1.58277384822088	3.49377076907202	Y	1.21726	1.14451384260814	0.0816844342471798	0.645651553333566	1.78887110703044	Y	25	1308	0.0191131
Ear pain	Ear and labyrinth disorders	10013993	10014020	98	1.49858045910252	1.22765184878869	1.82929989037182	Y	0.576740436123331	0.569390017012465	0.021326016044659	0.284671841134695	0.868809031111967	Y	98	7993	0.0122607
Emphysema	Respiratory, thoracic and mediastinal disorders	10038738	10014561	10	2.81264714305476	1.50241518087261	5.26551119294425	Y	1.47040293125736	1.25244233783263	0.193987515091549	0.589522655416093	2.35128320709864	Y	10	439	0.022779
Encephalopathy	Nervous system disorders	10029205	10014625	19	1.86550072467453	1.18568937793713	2.93507980970183	Y	0.889077260486698	0.827813024272039	0.105776611100305	0.238610932072061	1.53954358890133	Y	19	1248	0.0152244
Endometrial cancer	Neoplasms benign, malignant and unspecified (incl cysts and polyps)	10029104	10014733	4	12.0655677730963	4.31667038014631	33.7245869772075	Y	3.46712034726806	1.8678244066578	0.462568388914158	2.10687273905233	4.8273679554838	Y	4	44	0.0909091
Essential hypertension	Vascular disorders	10047065	10015488	8	3.10379492072317	1.53840786597049	6.26202135532484	Y	1.60913935214049	1.30970765759852	0.237809284439096	0.63382548586134	2.58445321841964	Y	8	319	0.0250784
Eustachian tube dysfunction	Ear and labyrinth disorders	10013993	10015543	4	5.24585256441762	1.92768602916183	14.2756489964148	Y	2.3415894651842	1.47601035905602	0.437773088001658	1.0183010038098	3.66487792655861	Y	4	96	0.0416667
Exercise tolerance decreased	General disorders and administration site conditions	10018065	10051301	39	1.6870082226439	1.22972861788724	2.31432911446572	Y	0.745877723371356	0.721148294956875	0.0528114153531539	0.286263035385196	1.20549241135752	Y	39	2829	0.0137858
Exostosis	Musculoskeletal and connective tissue disorders	10028395	10015688	3	3.29050252608293	1.04505745738889	10.3605852459163	Y	1.69133550421133	1.04605715303172	0.538641722615941	0.223491203727192	3.15917980469547	Y	3	113	0.0265487
Eyelid margin crusting	Eye disorders	10015919	10052132	4	4.51044114723444	1.66230533653939	12.2384732187759	Y	2.13213609955525	1.38028219793362	0.434899312856448	0.813198	3.45107402509451	Y	4	111	0.036036
Fatigue	General disorders and administration site conditions	10018065	10016256	2027	1.12395846673849	1.07485	1.17530976349168	Y	0.160537137243682	0.160418213039055	0.00107746942565424	0.0948874784279889	0.226186796059376	Y	2027	220611	0.00918812
Feeding disorder	Metabolism and nutrition disorders	10027433	10061148	32	1.43442038740424	1.01218466882185	2.03279293905516	Y	0.515040977893289	0.495870962259661	0.0638773159489124	0.00956173618731215	1.02052021959927	Y	32	2724	0.0117474
Feeling abnormal	General disorders and administration site conditions	10018065	10016322	440	1.36718896839773	1.24404021128104	1.50252834141403	Y	0.443395773391005	0.442154069229238	0.00481425293025789	0.30462613794783	0.582165408834179	Y	440	39362	0.0111783
Fluid intake reduced	Metabolism and nutrition disorders	10027433	10056291	8	2.09382983702907	1.04079662178582	4.21227672598596	Y	1.05310785338998	0.887862356540865	0.235733424081542	0.0820601221603768	2.02415558461959	Y	8	469	0.0170576
Fungal skin infection	Infections and infestations	10021881	10017543	3	4.16042179296738	1.31604397512063	13.1523792689461	Y	2.01966137029684	1.19422584422212	0.543256310342121	0.545542907835808	3.49377983275788	Y	3	90	0.0333333
Gastrointestinal disorder	Gastrointestinal disorders	10017947	10017944	44	1.82935813951379	1.35814448366096	2.46406125626968	Y	0.860952239418658	0.834520677169033	0.0470003966211692	0.427360742171909	1.29454373666541	Y	44	2947	0.0149304
Gastrointestinal pain	Gastrointestinal disorders	10017947	10017999	17	1.64364785391753	1.01841	2.6527526249563	Y	0.709093137574028	0.658026346708615	0.11731739292633	0.0240606042551211	1.39412567089293	Y	17	1265	0.0134387
Gastrooesophageal reflux disease	Gastrointestinal disorders	10017947	10017885	27	1.54338900863874	1.05576857876791	2.25622326700303	Y	0.619393330348339	0.59136000671671	0.0753493891839953	0.0703964662990243	1.16839019439765	Y	27	2138	0.0126286
General symptom	General disorders and administration site conditions	10018065	10060891	7	2.88261	1.36211201148185	6.10041902706543	Y	1.50508819746708	1.20322357481212	0.267127757290632	0.471400125966534	2.53877626896763	Y	7	300	0.0233333
Granuloma	General disorders and administration site conditions	10018065	10018691	5	4.34014830311112	1.77837397602783	10.5921968871094	Y	2.07855505935041	1.45271385292192	0.361290943941172	0.876405411525861	3.28070470717496	Y	5	144	0.0347222
Hepatic mass	Hepatobiliary disorders	10019805	10057110	3	3.73150597334707	1.18270585076474	11.7731190896888	Y	1.86765827685179	1.12792730894401	0.540991726500226	0.396615481416899	3.33870107228669	Y	3	100	0.03
Hiatus hernia	Gastrointestinal disorders	10017947	10020028	7	2.74221838960185	1.2963241984071	5.80083416286657	Y	1.43469886957569	1.15290877143324	0.266799517030155	0.401646078997866	2.46775166015351	Y	7	315	0.0222222
Hypercapnia	Respiratory, thoracic and mediastinal disorders	10038738	10020591	5	2.46232539137248	1.01574616924352	5.96905655820798	Y	1.28269577613064	0.969830938889911	0.355228929592246	0.0906740823813219	2.47471746987995	Y	5	250	0.02
Hyperglycaemia	Metabolism and nutrition disorders	10027433	10020635	16	1.67732549847697	1.02400958842644	2.74745555084529	Y	0.737963120198012	0.681228794031681	0.124257196412626	0.0329604353446101	1.44296580505141	Y	16	1167	0.0137104
Hyperkalaemia	Metabolism and nutrition disorders	10027433	10020646	9	1.98160351385211	1.02548891464876	3.82915156860176	Y	0.974943450007641	0.839815594616517	0.211908702291921	0.0542726026535598	1.89561429736172	Y	9	557	0.016158
Hyperlipidaemia	Metabolism and nutrition disorders	10027433	10062060	13	3.9217944949225	2.25716159868118	6.81407661258769	Y	1.93699371262701	1.66874710930325	0.153738452646842	1.15280380540595	2.72118361984806	Y	13	413	0.031477
Hypernatraemia	Metabolism and nutrition disorders	10027433	10020679	5	2.52414367148577	1.04101574955975	6.12027366252249	Y	1.31774272322984	0.993249028936106	0.355432008648118	0.125380347694415	2.51010509876526	Y	5	244	0.0204918
Hypersomnia	Nervous system disorders	10029205	10020765	77	1.91371159275912	1.5276668768979	2.39731064124225	Y	0.924504137256502	0.9076756881559	0.027147611697163	0.594973491050945	1.25403478346206	Y	77	4935	0.0156028
Hyponatraemia	Metabolism and nutrition disorders	10027433	10021036	19	1.75280545202599	1.11429376311329	2.75719657989299	Y	0.800526823978753	0.746968289226757	0.105677476923322	0.15036537657258	1.45068827138493	Y	19	1327	0.014318
Hypophagia	Metabolism and nutrition disorders	10027433	10063743	32	1.90711042765196	1.34482779034414	2.70448767446138	Y	0.920225887380427	0.881040498774447	0.0641248707039389	0.413768107485838	1.42668366727502	Y	32	2057	0.0155566
Hypotension	Vascular disorders	10047065	10021097	121	1.2704155333024	1.06184123157784	1.51995946216721	Y	0.341341088659378	0.338036684361597	0.0172812560122025	0.078424706421964	0.604257470896793	Y	121	11618	0.0104149
Hypoxia	Respiratory, thoracic and mediastinal disorders	10038738	10021143	115	2.03801026864743	1.69460772092761	2.45100137560968	Y	1.01319421374142	1.00035120479966	0.0182848130862447	0.742751516770358	1.28363691071247	Y	115	6931	0.0165921
Ileus	Gastrointestinal disorders	10017947	10021328	4	2.90730332696524	1.07836809848611	7.83815159855829	Y	1.51716102976766	1.05544769092275	0.428487366459482	0.207982101645942	2.82633995788938	Y	4	170	0.0235294
Inappropriate antidiuretic hormone secretion	Endocrine disorders	10014698	10053198	3	3.97754339954685	1.25925673062947	12.5636425920632	Y	1.95692561494888	1.16733973148997	0.542293266426396	0.484114335216956	3.4297368946808	Y	3	94	0.0319149
Increased upper airway secretion	Respiratory, thoracic and mediastinal disorders	10038738	10062717	6	3.00389642188782	1.33615370873292	6.75326023829048	Y	1.56314723504184	1.20388488993044	0.305772842131146	0.457212621909316	2.66908184817436	Y	6	247	0.0242915
Infection	Infections and infestations	10021881	10021789	41	1.60861094006346	1.18188185041119	2.18941441193261	Y	0.678161530898076	0.657221071258019	0.0502656615091517	0.229761434960746	1.12656162683541	Y	41	3117	0.0131537
Influenza	Infections and infestations	10021881	10022000	97	1.42696842496562	1.16785939173019	1.7435651074674	Y	0.507047825148304	0.500661862998989	0.0215308258596589	0.213580103859172	0.800515546437436	Y	97	8303	0.0116825
Injury associated with device	General disorders and administration site conditions	10018065	10069803	16	6.07193599058317	3.67451977473399	10.0335306200409	Y	2.54284767343131	2.17905954934971	0.128688307469417	1.82538462220312	3.2603107246595	Y	16	334	0.0479042
Intracranial mass	Nervous system disorders	10029205	10077667	3	4.20879950750595	1.33105014915237	13.3082839182752	Y	2.03578103566012	1.20102639761881	0.543510446893933	0.561317815509907	3.51024425581033	Y	3	89	0.0337079
Lacrimation increased	Eye disorders	10015919	10023644	30	1.46089652359713	1.01911506994382	2.09418810063896	Y	0.54112092871184	0.519519203494016	0.0680122201627908	0.0195378762157268	1.06270398120795	Y	30	2508	0.0119617
Lactic acidosis	Metabolism and nutrition disorders	10027433	10023676	10	2.71761833571943	1.45200449250487	5.0863819339138	Y	1.42193157350181	1.21441738781525	0.193831566229882	0.541405443895465	2.30245770310815	Y	10	454	0.0220264
Laryngitis	Infections and infestations	10021881	10023874	25	6.18332811424511	4.13646686959717	9.24304431142159	Y	2.56759314007303	2.31488745599925	0.0841437835997419	1.98744218178806	3.14774	Y	25	513	0.0487329
Lethargy	Nervous system disorders	10029205	10024264	202	1.51849199702521	1.3213593019743	1.74503478469815	Y	0.594482173296834	0.590746255323817	0.0104226563484814	0.390299349842152	0.798664996751516	Y	202	16274	0.0124124
Leukocytosis	Blood and lymphatic system disorders	10005329	10024378	24	2.05262262166792	1.37101	3.07310520305852	Y	1.02467944506347	0.965229502954094	0.084745913603278	0.442456416995088	1.60690247313185	Y	24	1435	0.0167247
Loss of control of legs	General disorders and administration site conditions	10018065	10024860	5	2.52414367148577	1.04101574955975	6.12027366252249	Y	1.31774272322984	0.993249028936106	0.355432008648118	0.125380347694415	2.51010509876526	Y	5	244	0.0204918
Lower respiratory tract infection	Infections and infestations	10021881	10024968	20	2.42077617543929	1.55481240542542	3.76904459414256	Y	1.25837609693522	1.16447299486845	0.101199116446603	0.622139925544117	1.89461226832633	Y	20	1017	0.0196657
Lower urinary tract symptoms	Renal and urinary disorders	10038359	10071289	6	10.9691	4.75543330675505	25.3018291688669	Y	3.3415894651842	2.12918293828514	0.325892244622684	2.19985001220435	4.48332891816406	Y	6	72	0.0833333
Lung consolidation	Respiratory, thoracic and mediastinal disorders	10038738	10025080	14	2.95345039378342	1.73793080506773	5.0191119249995	Y	1.53915003354072	1.36449631907569	0.142345464620006	0.784576075283461	2.29372399179797	Y	14	586	0.0238908
Lung disorder	Respiratory, thoracic and mediastinal disorders	10038738	10025082	27	1.70944806463067	1.16906146701381	2.49962278983831	Y	0.764813545857593	0.72850337690496	0.0754525331532155	0.215441055999517	1.31418603571567	Y	27	1933	0.0139679
Lung infiltration	Respiratory, thoracic and mediastinal disorders	10038738	10025102	23	1.60425750900758	1.0630777729831	2.42093496883609	Y	0.674503641202836	0.638315354092776	0.0879520766436842	0.0813693338366736	1.26764	Y	23	1753	0.0131204
Lung opacity	Respiratory, thoracic and mediastinal disorders	10038738	10081792	44	2.0505443884401	1.52194820020371	2.76273022196182	Y	1.02294395428614	0.989679052021802	0.0470842641059419	0.58896577923149	1.4569221293408	Y	44	2634	0.0167046
Malaise	General disorders and administration site conditions	10018065	10025482	856	1.49478166109092	1.39651382644346	1.59996426245493	Y	0.56575614929525	0.564898960990671	0.00249997309231441	0.46575668745041	0.66575561114009	Y	856	70350	0.0121677
Malignant melanoma	Neoplasms benign, malignant and unspecified (incl cysts and polyps)	10029104	10025650	3	3.3514388998502	1.0641107237075	10.5554266573828	Y	1.71709860027641	1.05835410304625	0.538967753478835	0.248810136140245	3.18538706441258	Y	3	111	0.027027
Mechanical urticaria	Skin and subcutaneous tissue disorders	10040785	10068773	47	4.83779844423217	3.61378736291281	6.4763892937383	Y	2.22847538513275	2.12062450524149	0.0451082403971697	1.80370137275831	2.65324939750719	Y	47	1220	0.0385246
Metabolic encephalopathy	Nervous system disorders	10029205	10062190	14	3.03299451029543	1.78443352270442	5.15516861930529	Y	1.57655995260012	1.39536194154126	0.142438449564562	0.821739577770289	2.33138032742995	Y	14	571	0.0245184
Middle ear effusion	Ear and labyrinth disorders	10013993	10062545	11	4.26798119544774	2.3390671682944	7.78757606092088	Y	2.05506670642804	1.71497835408896	0.17993307453927	1.20669632849333	2.90343708436275	Y	11	322	0.0341615
Middle insomnia	Psychiatric disorders	10037175	10027590	20	3.16331594494944	2.02902413340118	4.93171451381297	Y	1.63561156350168	1.49604021238577	0.10180936709769	0.997459960517909	2.27376316648546	Y	20	783	0.0255428
Migraine without aura	Nervous system disorders	10029205	10052787	3	7.86867878129334	2.44716968697766	25.3011084979744	Y	2.89680462251131	1.50324630009685	0.562011560249692	1.39745601694996	4.39615322807266	Y	3	49	0.0612245
Mitral valve prolapse	Cardiac disorders	10007541	10027730	4	4.12492633024952	1.5225656933946	11.1752269894183	Y	2.00768872863077	1.31981953350044	0.433376053964622	0.691062655723773	3.32431480153776	Y	4	121	0.0330579
Mobility decreased	Musculoskeletal and connective tissue disorders	10028395	10048334	283	1.83124848541636	1.6278643385341	2.06004329473765	Y	0.859245888841927	0.855012271657196	0.00748015655187444	0.686270092247439	1.03222168543642	Y	283	18977	0.0149128
Mouth swelling	Gastrointestinal disorders	10017947	10075203	27	2.10219719924224	1.4367809023646	3.07578772604014	Y	1.05847252327832	1.00286119317712	0.075695330316415	0.508216836105837	1.6087282104508	Y	27	1577	0.0171211
Mucosal discolouration	General disorders and administration site conditions	10018065	10054877	3	7.38691916260092	2.30238064519361	23.7000666369882	Y	2.81107474848542	1.47824867201497	0.559655288525932	1.31487250476844	4.30727699220241	Y	3	52	0.0576923
Mucosal hypertrophy	General disorders and administration site conditions	10018065	10079674	5	9.14072903159104	3.68238844209318	22.6899	Y	3.09873294128804	1.9142215836567	0.375844645714069	1.87260954502799	4.32485633754809	Y	5	71	0.0704225
Muscle disorder	Musculoskeletal and connective tissue disorders	10028395	10028300	12	2.41328016116102	1.36272167764877	4.2737421967939	Y	1.25412662393386	1.10606119323938	0.16354244182803	0.445319003227854	2.06293424463988	Y	12	612	0.0196078
Myocardial ischaemia	Cardiac disorders	10007541	10028600	12	2.49220788902256	1.40703255122109	4.41432584961591	Y	1.29962617208051	1.14386	0.163651049959698	0.490550032376225	2.1087023117848	Y	12	593	0.0202361
Nasal congestion	Respiratory, thoracic and mediastinal disorders	10038738	10028735	305	3.99599575929795	3.56398060305483	4.48037851121872	Y	1.9568752951065	1.94317283696392	0.00706134345823552	1.78881169454724	2.12493889566576	Y	305	9557	0.0319138
Nasal discharge discolouration	Respiratory, thoracic and mediastinal disorders	10038738	10071553	4	8.46704058471119	3.07203067645797	23.3366081961803	Y	2.99581462834247	1.72768215081475	0.449886185957115	1.6543435165296	4.33728574015534	Y	4	61	0.0655738
Nasal disorder	Respiratory, thoracic and mediastinal disorders	10038738	10062209	9	9.69642306562913	4.91662476381403	19.1230009984998	Y	3.17761373007308	2.31981953350044	0.22523917347124	2.22842634399751	4.12680111614864	Y	9	121	0.0743802
Nasal mucosal discolouration	Respiratory, thoracic and mediastinal disorders	10038738	10057537	4	53.6250288311125	16.5133427051163	174.14061880074	Y	5.22611224776427	2.16476822362267	0.564985010911277	3.72280255124625	6.72942194428229	Y	4	13	0.307692
Nasal pruritus	Respiratory, thoracic and mediastinal disorders	10038738	10076406	5	3.74707051720515	1.53861734573906	9.12542517461603	Y	1.8734406294458	1.3383375488002	0.359399948473183	0.674441132409735	3.07244012648186	Y	5	166	0.0301205
Nasopharyngitis	Infections and infestations	10021881	10028810	379	4.39409836695438	3.96452909968484	4.87021282300741	Y	2.08746454094011	2.07501828183898	0.00571085748617823	1.93632410973551	2.23860497214471	Y	379	10848	0.0349373
Neoplasm malignant	Neoplasms benign, malignant and unspecified (incl cysts and polyps)	10029104	10028997	33	4.50615292863267	3.18300882931164	6.3793144490322	Y	2.13016816166876	1.99211202341828	0.063525771652995	1.62608177362403	2.63425454971349	Y	33	917	0.0359869
Nephrolithiasis	Renal and urinary disorders	10038359	10029148	17	2.36609651467182	1.46396854081029	3.82413457712927	Y	1.22611224776427	1.12111021044258	0.118025183150866	0.539016379196086	1.91320811633245	Y	17	884	0.0192308
Nocturia	Renal and urinary disorders	10038359	10029446	4	3.01633028465728	1.11831876722935	8.13564848659535	Y	1.56899996128728	1.08533429280916	0.428929979089771	0.259145039412689	2.87885488316186	Y	4	164	0.0243902
Obstructive sleep apnoea syndrome	Respiratory, thoracic and mediastinal disorders	10038738	10029983	21	3.5248423810066	2.2837887150032	5.44030790997356	Y	1.78748792816781	1.63333314330967	0.0974583001751739	1.16312168892941	2.4118541674062	Y	21	740	0.0283784
Oesophageal disorder	Gastrointestinal disorders	10017947	10061318	3	4.4141098082306	1.39466038461127	13.9706882149294	Y	2.10212353048882	1.22855378088977	0.544586094463003	0.62620199536169	3.57804506561594	Y	3	85	0.0352941
Oesophageal spasm	Gastrointestinal disorders	10017947	10030184	3	3.81006529188806	1.2071673350251	12.0253399071208	Y	1.89680462251131	1.14094551620679	0.541408044034412	0.425195919038253	3.36841332598436	Y	3	98	0.0306122
Ophthalmic migraine	Nervous system disorders	10029205	10030867	7	2.72452572980456	1.28803	5.76309795949463	Y	1.42556785782356	1.1463307856305	0.266758091312437	0.39259527094153	2.45854044470558	Y	7	317	0.022082
Oropharyngeal pain	Respiratory, thoracic and mediastinal disorders	10038738	10068319	897	4.13557417363171	3.86700514978775	4.42279569928898	Y	1.99173360049387	1.98687763548685	0.00243536273025011	1.89303481164111	2.09043238934662	Y	897	27436	0.0326943
Orthostatic hypotension	Vascular disorders	10047065	10031127	10	2.07675452693924	1.11140506949809	3.88059176939902	Y	1.04146574061519	0.906893822281222	0.192772939534784	0.163347435294582	1.9195840459358	Y	10	591	0.0169205
Pain	General disorders and administration site conditions	10018065	10033371	1514	1.20951237100255	1.14888195229646	1.27334246367439	Y	0.264223407021914	0.263993971313234	0.00142913226748344	0.188615675473257	0.339831138570571	Y	1514	153351	0.00987278
Painful respiration	Respiratory, thoracic and mediastinal disorders	10038738	10033517	25	1.95269953112563	1.31515329579167	2.89930875059165	Y	0.953859311901096	0.901900011234032	0.081419253289289	0.383178128439475	1.52454049536272	Y	25	1570	0.0159236
Paranasal sinus discomfort	Respiratory, thoracic and mediastinal disorders	10038738	10052438	65	5.63983867148823	4.39723500479355	7.23358660743388	Y	2.4401346168693	2.3455335184978	0.0330051851306917	2.07678803229368	2.80348120144492	Y	65	1457	0.0446122
Paranasal sinus hypersecretion	Respiratory, thoracic and mediastinal disorders	10038738	10057392	37	17.1812406856029	12.1741576685173	24.2476760638642	Y	3.92168621073354	3.46142809978507	0.0617991405847312	3.42449755203453	4.41887486943256	Y	37	297	0.124579
Paranasal sinus inflammation	Respiratory, thoracic and mediastinal disorders	10038738	10083836	3	3.85059855730548	1.2197814735985	12.1555455386458	Y	1.91160162443939	1.14749893782895	0.541622574990208	0.439701390061789	3.38350185881699	Y	3	97	0.0309278
Paranoia	Psychiatric disorders	10037175	10033864	6	2.74218258053787	1.22078806780406	6.15959928125071	Y	1.43469886957569	1.11679957184989	0.305060545989132	0.33005314177128	2.53934459738009	Y	6	270	0.0222222
Perfume sensitivity	Immune system disorders	10021428	10034434	4	10.7249399970313	3.85705725976932	29.821786453541	Y	3.31184212179015	1.82517439498421	0.457943116320909	1.95841223247795	4.66527201110235	Y	4	49	0.0816327
Perioral dermatitis	Skin and subcutaneous tissue disorders	10040785	10034541	4	8.32105570891463	3.02079524142198	22.9211060589024	Y	2.97235565551849	1.71984753603074	0.449353319970948	1.63167922927545	4.31303208176152	Y	4	62	0.0645161
Pharyngeal disorder	Respiratory, thoracic and mediastinal disorders	10038738	10067353	6	6.7659398398462	2.97295832347385	15.3981108833465	Y	2.69133550421133	1.85341207508932	0.315637921448734	1.56770225185764	3.81496875656502	Y	6	113	0.0530973
Pharyngeal ulceration	Respiratory, thoracic and mediastinal disorders	10038738	10034834	3	5.02718917845007	1.58389258193951	15.9560258846459	Y	2.28269577613064	1.2997617491509	0.547770576018372	0.802465285945581	3.76292626631569	Y	3	75	0.04
Pharyngitis streptococcal	Infections and infestations	10021881	10034839	8	4.53190767662714	2.23720755288299	9.18027795990823	Y	2.13864940651393	1.67167664672093	0.240680572527609	1.15746528000635	3.11983353302151	Y	8	221	0.0361991
Pleural effusion	Respiratory, thoracic and mediastinal disorders	10038738	10035598	34	1.45595513235699	1.03809305172192	2.04201862628833	Y	0.536256540711812	0.517304925365931	0.0602389455822229	0.0453840701770594	1.02712901124656	Y	34	2852	0.0119215
Pneumonia bacterial	Infections and infestations	10021881	10060946	21	3.54456419438943	2.29648763941229	5.47093531553384	Y	1.79530743262711	1.64003834250304	0.0974735452717351	1.17089236147096	2.41972250378326	Y	21	736	0.0285326
Poor quality sleep	Psychiatric disorders	10037175	10062519	23	1.51573879170354	1.00456946423966	2.2870136575511	Y	0.593688393336843	0.562648328306436	0.0878874658562096	0.000771988246851874	1.18660479842683	Y	23	1854	0.0124056
Post-acute COVID-19 syndrome	Infections and infestations	10021881	10085503	23	1.52826256669612	1.01284837286208	2.30595865614592	Y	0.605408157550436	0.573638143403725	0.0878966130253635	0.0124608984274561	1.19835541667342	Y	23	1839	0.0125068
Product ineffective	General disorders and administration site conditions	10018065	10092018	3	4.20879950750595	1.33105014915237	13.3082839182752	Y	2.03578103566012	1.20102639761881	0.543510446893933	0.561317815509907	3.51024425581033	Y	3	89	0.0337079
Productive cough	Respiratory, thoracic and mediastinal disorders	10038738	10036790	145	3.74216381069505	3.17133884141329	4.41573439053741	Y	1.86865358219716	1.84236459598293	0.0147285130122467	1.62593141170384	2.11137575269048	Y	145	4830	0.0300207
Prostate cancer	Neoplasms benign, malignant and unspecified (incl cysts and polyps)	10029104	10060862	6	3.17517824940746	1.4115492775651	7.14233436674708	Y	1.64114974704311	1.25553666001251	0.306237119295208	0.534375841866073	2.74792365222015	Y	6	234	0.025641
Pulmonary congestion	Respiratory, thoracic and mediastinal disorders	10038738	10037368	18	2.16990176616829	1.36136098622391	3.45865183626309	Y	1.10353863118186	1.01755347032712	0.111628033072262	0.435322998104447	1.77175426425927	Y	18	1019	0.0176644
Pulmonary fibrosis	Respiratory, thoracic and mediastinal disorders	10038738	10037383	11	2.94957938204608	1.62166682595413	5.36486187652791	Y	1.53736064411332	1.32254054877524	0.177994310897543	0.693573204297953	2.38114808392869	Y	11	461	0.0238612
Pulmonary mass	Respiratory, thoracic and mediastinal disorders	10038738	10056342	22	3.0068244256903	1.96942840360548	4.59066859723167	Y	1.56420960257209	1.44496016612904	0.092833366852689	0.954838231886893	2.17358097325729	Y	22	905	0.0243094
Pulmonary septal thickening	Respiratory, thoracic and mediastinal disorders	10038738	10086984	3	40.2179450290475	10.8875089145109	148.563194304594	Y	4.92655196590536	1.85351540752871	0.680489552444657	3.27671615292922	6.5763877788815	Y	3	12	0.25
Pulmonary thrombosis	Respiratory, thoracic and mediastinal disorders	10038738	10037437	20	1.91692304561947	1.23231497129441	2.98186263124539	Y	0.927679511911086	0.865936292362693	0.100780611904944	0.292760266951716	1.56259875687046	Y	20	1279	0.0156372
Pyrexia	General disorders and administration site conditions	10018065	10037660	1953	1.09130323435266	1.04279099872853	1.14207233353633	Y	0.120160322883511	0.12006094203656	0.0011164242988657	0.0533344506822231	0.186986195084798	Y	1953	218590	0.00893454
Rales	Respiratory, thoracic and mediastinal disorders	10038738	10037833	8	2.2982435637304	1.14174190237852	4.62619745077648	Y	1.18508497950421	0.991471779961382	0.236156661297183	0.213165926707772	2.15700403230066	Y	8	428	0.0186916
Renal mass	Renal and urinary disorders	10038359	10062104	3	5.17082491661577	1.6280727220015	16.4227493999312	Y	2.3216899077465	1.31443502956855	0.548510752549606	0.840459672368344	3.80292014312465	Y	3	73	0.0410959
Respiratory failure	Respiratory, thoracic and mediastinal disorders	10038738	10038695	54	1.61648658280306	1.23565883304124	2.11468473539016	Y	0.684965979335602	0.668743184414241	0.0383940607848402	0.293077930092759	1.07685402857844	Y	54	4086	0.0132159
Respiratory symptom	Respiratory, thoracic and mediastinal disorders	10038738	10075535	37	4.70663674212184	3.3885730942963	6.53739164121281	Y	2.1905614951564	2.05987013622035	0.0569233998891743	1.7133889901263	2.6677340001865	Y	37	986	0.0375254
Respiratory syncytial virus infection	Infections and infestations	10021881	10061603	11	4.56132877686174	2.49807349831066	8.32870619086948	Y	2.14757884521758	1.78137518165397	0.180358417119233	1.29820633066526	2.9969513597699	Y	11	302	0.0364238
Respiratory tract congestion	Respiratory, thoracic and mediastinal disorders	10038738	10052251	685	9.93739311067032	9.1881510628615	10.7477316339685	Y	3.19359356761663	3.17637244321755	0.00330428435874977	3.07862775776431	3.30855937746894	Y	685	9108	0.0752086
Respiratory tract infection viral	Infections and infestations	10021881	10062106	3	9.04898984708977	2.79923058198715	29.2524016348109	Y	3.08524971192442	1.55457973082736	0.567688031431216	1.57834821357595	4.59215121027289	Y	3	43	0.0697674
Respiratory tract irritation	Respiratory, thoracic and mediastinal disorders	10038738	10038731	4	4.12492633024952	1.5225656933946	11.1752269894183	Y	2.00768872863077	1.31981953350044	0.433376053964622	0.691062655723773	3.32431480153776	Y	4	121	0.0330579
Rhinorrhoea	Respiratory, thoracic and mediastinal disorders	10038738	10039101	594	4.90626633495954	4.51768815376798	5.32826714244997	Y	2.23548	2.22639656509739	0.00367545835451834	2.11423296450521	2.35673519887078	Y	594	15344	0.0387122
Right ventricular dilatation	Cardiac disorders	10007541	10074222	3	3.23174245137878	1.02667447725297	10.1728050160443	Y	1.66602441568214	1.03386413202895	0.538326934162314	0.198609090476202	3.13343974088808	Y	3	115	0.026087
Right ventricular dysfunction	Cardiac disorders	10007541	10058597	5	3.89212238625077	1.5973496019754	9.48359498185029	Y	1.92655196590536	1.36864269639448	0.359864422399355	0.726777949851745	3.12632598195898	Y	5	160	0.03125
Sacral pain	Musculoskeletal and connective tissue disorders	10028395	10048710	3	3.29050252608293	1.04505745738889	10.3605852459163	Y	1.69133550421133	1.04605715303172	0.538641722615941	0.223491203727192	3.15917980469547	Y	3	113	0.0265487
Scab	Skin and subcutaneous tissue disorders	10040785	10039509	16	2.10542924502066	1.28425976164512	3.45166331467853	Y	1.0608186950536	0.970078235476849	0.124703656577559	0.354550597012754	1.76708679309445	Y	16	933	0.017149
Secretion discharge	General disorders and administration site conditions	10018065	10053459	63	6.85508939674715	5.3174116833009	8.83742945556995	Y	2.70784459137677	2.58706945731058	0.0343360235779251	2.3372449498339	3.07844423291963	Y	63	1173	0.0537084
Sepsis	Infections and infestations	10021881	10040047	63	2.0729985650374	1.6157323835192	2.65967501455111	Y	1.03809861855352	1.01414132159564	0.033120674158633	0.674116892865906	1.40208034424113	Y	63	3732	0.016881
Sinus congestion	Respiratory, thoracic and mediastinal disorders	10038738	10040742	94	5.54627211115258	4.50950466034336	6.82139983166281	Y	2.41639805283274	2.35131023377098	0.022922121982754	2.11359698293533	2.71919912273015	Y	94	2142	0.0438842
Sinus disorder	Respiratory, thoracic and mediastinal disorders	10038738	10062244	45	5.0028696005766	3.71250383662055	6.74173154879669	Y	2.27502184824521	2.15817305412289	0.0471275626632517	1.84084417648743	2.70919952000299	Y	45	1131	0.0397878
Sinus headache	Nervous system disorders	10029205	10040744	29	3.70791775147517	2.56216242056158	5.36603532288605	Y	1.85823696625182	1.73585027803986	0.0715576422494493	1.3232317616063	2.39324217089734	Y	29	973	0.0298047
Sinus pain	Respiratory, thoracic and mediastinal disorders	10038738	10040747	30	3.2887839042457	2.28809628110438	4.72711732375398	Y	1.69005934752406	1.58880740845275	0.069021342433537	1.16462108308746	2.21549761196066	Y	30	1131	0.0265252
Sinusitis	Infections and infestations	10021881	10040753	116	4.68313019477074	3.88949162379857	5.63870822782603	Y	2.18183409601497	2.13839	0.01850024286713	1.90980290025147	2.45386529177847	Y	116	3110	0.037299
Skin texture abnormal	Skin and subcutaneous tissue disorders	10040785	10075267	3	3.29050252608293	1.04505745738889	10.3605852459163	Y	1.69133550421133	1.04605715303172	0.538641722615941	0.223491203727192	3.15917980469547	Y	3	113	0.0265487
Skin warm	Skin and subcutaneous tissue disorders	10040785	10040952	128	1.21289811509374	1.01884962323498	1.44390477657237	Y	0.275275992558722	0.272787326861697	0.0163381228852629	0.0196346587704401	0.530917326347004	Y	128	12866	0.0099487
Sleep apnoea syndrome	Respiratory, thoracic and mediastinal disorders	10038738	10040979	10	2.20182694057672	1.17796429127506	4.11561022024004	Y	1.12435874896354	0.975197957327331	0.192980495903106	0.245767840967997	2.00294965695907	Y	10	558	0.0179211
Sleep disorder	Psychiatric disorders	10037175	10040984	188	1.43997238469323	1.24676114909325	1.66312566780505	Y	0.5191485866541	0.51572813710411	0.0111846736627111	0.307633351621622	0.730663821686579	Y	188	15958	0.0117809
Sneezing	Respiratory, thoracic and mediastinal disorders	10038738	10041232	178	5.46270892048912	4.69966622652538	6.34964001944749	Y	2.39350664859126	2.3592510956328	0.0121744281033301	2.17283106676735	2.61418223041517	Y	178	4121	0.0431934
Sputum discoloured	Respiratory, thoracic and mediastinal disorders	10038738	10041807	17	2.75732347548669	1.70473133102086	4.4598422109818	Y	1.44226216365215	1.30912657887337	0.118404815328552	0.754062148166678	2.13046217913763	Y	17	761	0.022339
Superinfection	Infections and infestations	10021881	10042566	10	4.16087653926331	2.21501780334092	7.81614195103926	Y	2.01966137029684	1.66265519344942	0.196172005111745	1.13383519070686	2.90548754988682	Y	10	300	0.0333333
Swelling of eyelid	Eye disorders	10015919	10042690	25	1.50308086069362	1.01306669495724	2.23011188209957	Y	0.581723468907919	0.553729095570675	0.0811181707757874	0.0120984316218556	1.15134850619398	Y	25	2032	0.0123032
Symptom recurrence	General disorders and administration site conditions	10018065	10080080	52	5.61138218727272	4.24867456521599	7.41116072043537	Y	2.43346632354524	2.31721862516564	0.0410887705210349	2.02805901960987	2.8388736274806	Y	52	1171	0.0444065
Therapeutic response unexpected	General disorders and administration site conditions	10018065	10043417	48	4.04985404387124	3.03719736365214	5.40014882567201	Y	1.98110812952745	1.89589519092805	0.0439249870279365	1.56194235311942	2.40027390593548	Y	48	1479	0.0324544
Throat irritation	Respiratory, thoracic and mediastinal disorders	10038738	10043521	211	2.84119808287186	2.47793657116091	3.25771314732759	Y	1.48086040389437	1.46853939985371	0.0100858095008075	1.28000414184802	1.68171666594071	Y	211	9196	0.0229448
Thyroid mass	Endocrine disorders	10014698	10058900	7	2.51368820055359	1.18911642525794	5.3137171730108	Y	1.31184212179015	1.06343920647749	0.266263391033508	0.279827798181205	2.3438564453991	Y	7	343	0.0204082
Tongue coated	Gastrointestinal disorders	10017947	10043945	5	5.33879014213058	2.17980064978801	13.0758196555646	Y	2.36583701143088	1.60073	0.364427190435922	1.15848090748156	3.5731931153802	Y	5	118	0.0423729
Tooth abscess	Infections and infestations	10021881	10044016	4	3.68408572273548	1.36224359936121	9.96333373768677	Y	1.84973636885453	1.23921528568338	0.431619825014046	0.535780775976222	3.16369196173284	Y	4	135	0.0296296
Type 2 diabetes mellitus	Metabolism and nutrition disorders	10027433	10067585	12	1.83979919754347	1.04027597643598	3.25381068481291	Y	0.86946277369854	0.778896970540603	0.16274875876793	0.0626201402986197	1.67630540709846	Y	12	799	0.0150188
Unresponsive to stimuli	Nervous system disorders	10029205	10045555	112	1.69339733063509	1.4049846526802	2.04101483523804	Y	0.750378816797871	0.741491037029051	0.0187178745672744	0.47675224961351	1.02400538398223	Y	112	8099	0.0138289
Upper respiratory tract congestion	Respiratory, thoracic and mediastinal disorders	10038738	10052252	13	5.91982594314412	3.39212053535392	10.331100806082	Y	2.50805061132295	2.08770056405714	0.156171123633285	1.7176807646479	3.29842	Y	13	278	0.0467626
Upper respiratory tract infection	Infections and infestations	10021881	10046306	32	3.79054036804529	2.66582825380878	5.38976817476987	Y	1.88900501194318	1.77413806177645	0.0650920203058646	1.37874225490181	2.39926776898455	Y	32	1051	0.0304472
Upper-airway cough syndrome	Respiratory, thoracic and mediastinal disorders	10038738	10070488	86	9.36217210354694	7.51656032986977	11.6609542995514	Y	3.12881504640935	3.00462719769702	0.0257043498879471	2.80816352286426	3.44946656995445	Y	86	1196	0.0719064
Urinary incontinence	Renal and urinary disorders	10038359	10046543	29	1.51754646258034	1.05205126722701	2.18900669371388	Y	0.595326126435908	0.570353556523167	0.070311687960003	0.0649991029494448	1.12565314992237	Y	29	2335	0.0124197
Urinary tract infection	Infections and infestations	10021881	10046571	75	1.94695379246474	1.54953136684446	2.44630676803416	Y	0.948966742427395	0.931085140937283	0.0278684720105019	0.615089687148048	1.28284379770674	Y	75	4726	0.0158697
Urticaria chronic	Skin and subcutaneous tissue disorders	10040785	10052568	12	2.23450039551752	1.26229286258754	3.95549413733748	Y	1.1451922523807	1.01475029848693	0.163295874754039	0.336994566776396	1.95338993798501	Y	12	660	0.0181818
Vaccination site bruising	General disorders and administration site conditions	10018065	10000000	85	1.88561085698949	1.52168828708166	2.33656809622656	Y	0.903401001654804	0.888588420463456	0.0246201330466691	0.589584921463434	1.21721708184617	Y	85	5528	0.0153763
Vaccination site discharge	General disorders and administration site conditions	10018065	10000000	10	3.70137054122639	1.97269189191289	6.94489795371631	Y	1.85616263801396	1.54472343987552	0.19543331854069	0.972005822645355	2.74031945338257	Y	10	336	0.0297619
Vaccination site haemorrhage	General disorders and administration site conditions	10018065	10000000	22	1.61280731451394	1.05889398859864	2.45647577732694	Y	0.682080011097994	0.643822289677614	0.0917831072500967	0.0761654717441456	1.28799455045184	Y	22	1668	0.0131894
Vaccination site scab	General disorders and administration site conditions	10018065	10000000	6	3.04176221698266	1.35282890964339	6.83923688997907	Y	1.58077712906363	1.21564145027255	0.305875609932918	0.474656683663731	2.68689757446353	Y	6	244	0.0245902
Ventricular extrasystoles	Cardiac disorders	10007541	10047289	27	1.51891623346221	1.03906723390661	2.22036308045336	Y	0.596631080264468	0.569823480915657	0.0753341638897928	0.0476896848868087	1.14557247564213	Y	27	2172	0.0124309
Vertigo positional	Ear and labyrinth disorders	10013993	10047348	15	2.07329617720554	1.24441147969704	3.45428912264744	Y	1.03902669516377	0.945463877399914	0.132468550174787	0.311102110677752	1.7669512796498	Y	15	888	0.0168919
Viral infection	Infections and infestations	10021881	10047461	22	2.41576730162875	1.5838956329286	3.68454305592603	Y	1.25541302173723	1.16972720857403	0.0923910951955267	0.64749495095622	1.86333109251824	Y	22	1121	0.0196253
Wheezing	Respiratory, thoracic and mediastinal disorders	10038738	10047924	83	1.54960222917321	1.24769751403379	1.92455867039065	Y	0.624532481540338	0.615014086392475	0.0251376894775205	0.307435086549332	0.941629876531344	Y	83	6549	0.0126737

## Sheet: Table S8-7
PT	SOC	SOC.CODE	PT.CODE	n	ROR	ROR025	ROR975	ROR_Signal	IC	EIC	VIC	IC025	IC975	IC_Signal	target_vaccine_target_PT_count	all_vaccine_target_PT_count	target_PT_incidence[target_PT_incidence=target_vaccine_target_PT_count/all_vaccines_target_PT_count]
Abortion spontaneous	Pregnancy, puerperium and perinatal conditions	10036585	10000234	3570	2.76248769871259	2.43564236220609	3.13319328155645	Y	0.162931862725665	0.162507727335737	0.00112551715217499	0.0958344066732934	0.230029318778037	Y	3570	3830	0.932115
Acute myocardial infarction	Cardiac disorders	10007541	10000891	3361	1.39962172521856	1.27226834160758	1.53972311472323	Y	0.070634387155774	0.0702383919642122	0.00115977224608514	0.0025235291055293	0.138745245206019	Y	3361	3844	0.87435
Ageusia	Nervous system disorders	10029205	10001480	7203	1.41792862666515	1.32796322834094	1.51398890225922	Y	0.0729344060631292	0.0727493363670523	0.000541309143144637	0.0264023034609627	0.119466508665296	Y	7203	8225	0.875745
Alopecia	Skin and subcutaneous tissue disorders	10040785	10001760	3952	1.51708210850063	1.38491737139172	1.66185952423998	Y	0.0847250912298062	0.0843815029522203	0.000990798948245719	0.0217711732184316	0.147679009241181	Y	3952	4476	0.882931
Amenorrhoea	Reproductive system and breast disorders	10038604	10001928	3774	3.1248311083664	2.7446223597968	3.55770965027673	Y	0.174328142176501	0.173920744070065	0.00106873459253424	0.108945129320432	0.239711155032571	Y	3774	4017	0.939507
Anaphylactic reaction	Immune system disorders	10021428	10002198	8920	1.51467132747683	1.42555130895823	1.60936278888273	Y	0.0843984741620921	0.0842466670552053	0.000438632381030192	0.0425113696534158	0.126285578670768	Y	8920	10105	0.882731
Angina pectoris	Cardiac disorders	10007541	10002383	7596	2.59588890781334	2.38707356357419	2.82297090652643	Y	0.156609669409504	0.156412352250241	0.00052759948796813	0.110670601592748	0.20254873722626	Y	7596	8185	0.928039
Anosmia	Nervous system disorders	10029205	10002653	5931	1.46760322966639	1.36383223477088	1.57926993131165	Y	0.0790230161298044	0.07879613637493	0.000658818312931589	0.0276881035290572	0.130357928730552	Y	5931	6744	0.879448
Anxiety	Psychiatric disorders	10037175	10002855	13659	1.24187163760038	1.18726784367244	1.29898672190581	Y	0.0477201149750028	0.0476263594058783	0.000282863425332091	0.0140830267935272	0.0813572031564783	Y	13659	15872	0.860572
Appendicitis	Infections and infestations	10021881	10003011	1485	2.11826919115809	1.78223017346378	2.51766827484964	Y	0.133487854234623	0.132508082537065	0.00267928729812314	0.0299641893434854	0.237011519125761	Y	1485	1626	0.913284
Arrhythmia	Cardiac disorders	10007541	10003119	16709	3.6375853200307	3.40455612877995	3.88656449181369	Y	0.186535998447289	0.186442962948765	0.000241943922361912	0.155426905091043	0.217645091803536	Y	16709	17635	0.947491
Arthralgia	Musculoskeletal and connective tissue disorders	10028395	10003239	84207	1.20594319755446	1.18445909244861	1.22781698836168	Y	0.0412477033459145	0.0412332109282107	4.52600269367015e-05	0.0277925887887356	0.0547028179030933	Y	84207	98290	0.85672
Asthenia	General disorders and administration site conditions	10018065	10003549	59382	1.11681178538383	1.09393834664764	1.14016349074374	Y	0.0252104083249849	0.0251900786711774	6.4113445929066e-05	0.00919623386245753	0.0412245827875123	Y	59382	70088	0.847249
Atrial fibrillation	Cardiac disorders	10007541	10003658	9409	1.46424122535368	1.38149297431367	1.55194590626882	Y	0.0785850513944157	0.0784423659690156	0.000415020290125723	0.0378409578285639	0.119329144960268	Y	9409	10702	0.879181
Axillary mass	Musculoskeletal and connective tissue disorders	10028395	10049021	1546	2.63521921604817	2.18531954884762	3.17774136065891	Y	0.158237066405278	0.157263526609775	0.00259486146840783	0.056357500870126	0.26011663194043	Y	1546	1664	0.929087
Axillary pain	General disorders and administration site conditions	10018065	10048750	10905	2.84101863986975	2.6410554796136	3.05612168104406	Y	0.165548734357154	0.165409810165675	0.000368428312418995	0.127159761335256	0.203937707379051	Y	10905	11678	0.933807
Bell's palsy	Nervous system disorders	10029205	10004223	6955	1.29544178160887	1.21495972465337	1.38125517701153	Y	0.0561046714886681	0.0559176157162256	0.000557592239900872	0.008877889260747	0.103331453716589	Y	6955	8035	0.865588
Blood pressure fluctuation	Vascular disorders	10047065	10005746	1501	2.14109924703929	1.80158233555385	2.54459976388638	Y	0.134822030464406	0.133850914264115	0.00265190903100776	0.0318286514343394	0.237815409494473	Y	1501	1642	0.914129
Breakthrough COVID-19	Infections and infestations	10021881	10086861	220482	1.73225769156504	1.70985315679355	1.75495579726472	Y	0.103009930810067	0.103004277709991	1.72487153150247e-05	0.0947036162687015	0.111316245351432	Y	220482	246571	0.894193
Breast cancer	Neoplasms benign, malignant and unspecified (incl cysts and polyps)	10029104	10006187	455	3.97849024240535	2.6169419926087	6.0484277655448	Y	0.193208107726833	0.189747987351858	0.0089090104442524	0.00443299872935493	0.38198321672431	Y	455	478	0.951883
Breast pain	Reproductive system and breast disorders	10038604	10006298	4264	2.23991323186947	2.01750652524034	2.48683769967299	Y	0.140259973869974	0.139915774615767	0.000935177703051594	0.0790986232291782	0.20142132451077	Y	4264	4647	0.917581
Breast swelling	Reproductive system and breast disorders	10038604	10006312	1290	2.1093522348911	1.75313829881397	2.53794401380092	Y	0.1329617805982	0.131834791827475	0.00308355418224814	0.0219022617401005	0.244021299456299	Y	1290	1413	0.912951
Cardiac discomfort	Cardiac disorders	10007541	10054211	1556	2.48385185358738	2.07146256403326	2.97834010504975	Y	0.15201653535257	0.151057397699162	0.0025728505988829	0.0505699859014847	0.253463084803656	Y	1556	1682	0.925089
Cardiac failure	Cardiac disorders	10007541	10007554	3642	2.31135965096797	2.06068849767342	2.59252353868841	Y	0.143947035568264	0.143541913894546	0.00109629938622898	0.0777262114649964	0.210167859671532	Y	3642	3959	0.919929
Cardiac flutter	Cardiac disorders	10007541	10052840	2797	3.04152178886338	2.62098694248027	3.52953104885616	Y	0.171952176814272	0.171404067156462	0.00144098829582615	0.0960314735555126	0.247872880073031	Y	2797	2982	0.937961
Cardiovascular disorder	Cardiac disorders	10007541	10007649	2037	1.95103006885531	1.69263657519916	2.24886924065768	Y	0.122798036407503	0.122094258565846	0.00194652335921753	0.0345591932777902	0.211036879537217	Y	2037	2247	0.906542
Cerebral infarction	Nervous system disorders	10029205	10008118	2790	2.44020447902071	2.13315988128538	2.79144472557992	Y	0.150068753125631	0.149535326628057	0.00143407733728285	0.0743303259625895	0.225807180288673	Y	2790	3020	0.923841
Cerebrovascular accident	Nervous system disorders	10029205	10008190	9760	1.39177714889704	1.31615767524967	1.47174131839829	Y	0.0695468954660238	0.0694111512966381	0.000398902864783907	0.0296017898943067	0.109492001037741	Y	9760	11171	0.873691
Chest discomfort	General disorders and administration site conditions	10018065	10008469	29045	1.7090389159378	1.64947890253961	1.77074954501863	Y	0.103490194909737	0.103442755254851	0.000135122466911094	0.0802417569483518	0.126738632871122	Y	29045	32471	0.89449
Chest pain	General disorders and administration site conditions	10018065	10008479	52492	1.83199884633378	1.78279026982464	1.8825656779574	Y	0.113399361756226	0.113373043502347	7.47292813979432e-05	0.0961101418318979	0.130688581680553	Y	52492	58282	0.900655
Chronic fatigue syndrome	General disorders and administration site conditions	10018065	10008874	2158	1.95522212130901	1.70291190033651	2.24491563122007	Y	0.123085471914234	0.122420900502849	0.00183756787414988	0.0373517475311209	0.208819196297346	Y	2158	2380	0.906723
Circulatory collapse	Vascular disorders	10047065	10009192	2147	1.70012544705605	1.49276703392656	1.93628775960077	Y	0.103038968249879	0.102389479509033	0.00183486226962259	0.0173683835752644	0.188709552924494	Y	2147	2401	0.894211
Cluster headache	Nervous system disorders	10029205	10059133	565	3.15634655719528	2.25352407451745	4.42086405988442	Y	0.175238057212887	0.172515863131056	0.00713412085942168	0.00631060699331323	0.344165507432462	Y	565	601	0.9401
Colitis ulcerative	Gastrointestinal disorders	10017947	10009900	1178	2.07825588842076	1.71475245238878	2.51881694744842	Y	0.131085649758059	0.129854775737844	0.00337445609026757	0.0149055122083453	0.247265787307772	Y	1178	1292	0.911765
Deep vein thrombosis	Vascular disorders	10047065	10051055	8861	1.5187495329584	1.42899870181518	1.61413732631904	Y	0.0848529910228195	0.0847000690941718	0.000441622187567114	0.0428233734862721	0.126882608559367	Y	8861	10035	0.883009
Depressed level of consciousness	Nervous system disorders	10029205	10012373	3046	1.4415440351468	1.30239082831236	1.59556498717059	Y	0.0759167572801687	0.0754764181355823	0.00128192793862554	0.00430871475349338	0.147524799806844	Y	3046	3471	0.877557
Depression	Psychiatric disorders	10037175	10012378	3899	1.37586864481922	1.26006991634207	1.50230912050659	Y	0.0675042906241486	0.067164552648643	0.000998682376033945	0.0043004180834903	0.130708163164807	Y	3899	4469	0.872455
Disease recurrence	General disorders and administration site conditions	10018065	10061819	3976	11.2696948207501	8.91228305937231	14.2506718544224	Y	0.238817088514385	0.238396130985968	0.00103689107637418	0.174415502311119	0.303218674717651	Y	3976	4047	0.982456
Disturbance in attention	Nervous system disorders	10029205	10013496	8271	1.73561408703348	1.62330809427998	1.85568979155814	Y	0.106083300819733	0.105914399133486	0.000476459592365544	0.0624273920620153	0.149739209577451	Y	8271	9230	0.8961
Dizziness	Nervous system disorders	10029205	10013573	115589	1.10627509490364	1.08997224932602	1.12282178409663	Y	0.0228919467369785	0.022881871671745	3.26054269426188e-05	0.0114717143500927	0.0343121791238643	Y	115589	136648	0.845889
Dry mouth	Gastrointestinal disorders	10017947	10013781	3399	1.49602554095368	1.35680668125443	1.64952933244442	Y	0.082357490933233	0.0819592676652653	0.00115116888072999	0.0144997314438426	0.150215250422623	Y	3399	3856	0.881483
Dysaesthesia	Nervous system disorders	10029205	10013886	859	2.27314263925315	1.79784893865328	2.87408877759295	Y	0.142043946984987	0.140330879479897	0.00464324841668173	0.00576117600227302	0.278326717967701	Y	859	935	0.918717
Dysgeusia	Nervous system disorders	10029205	10013911	6303	1.61134331393865	1.49621226413084	1.73533350689587	Y	0.0946052158888464	0.0943869536091752	0.000623056436863445	0.0446830189474679	0.144527412830225	Y	6303	7090	0.888999
Dysmenorrhoea	Reproductive system and breast disorders	10038604	10013935	8714	4.40893152812411	3.9874211589293	4.87499976674308	Y	0.199919546828579	0.199737324390887	0.00046658905066506	0.156718201911317	0.243120891745841	Y	8714	9112	0.956321
Dyspnoea	Respiratory, thoracic and mediastinal disorders	10038738	10013968	88211	1.38794289886645	1.36231510700599	1.4140527992437	Y	0.068227676827412	0.068213291014589	4.35585162122746e-05	0.0550279016456486	0.0814274520091755	Y	88211	101056	0.872892
Dyspnoea exertional	Respiratory, thoracic and mediastinal disorders	10038738	10013971	5098	1.5238560866649	1.4061144676574	1.6514568523958	Y	0.0854622229725036	0.0851957213387869	0.000768156534071481	0.0300309489813177	0.14089349696369	Y	5098	5771	0.883382
Extrasystoles	Cardiac disorders	10007541	10015856	2384	3.33039317856484	2.81477584071301	3.94046252756725	Y	0.179739952906581	0.179090075990597	0.00169505951223415	0.097397752007306	0.262082153805856	Y	2384	2528	0.943038
Facial paralysis	Nervous system disorders	10029205	10016062	9172	1.44519659901978	1.36296677300109	1.53238747355484	Y	0.0762955618944373	0.076149655078249	0.000425443151222292	0.0350430152471191	0.117548108541756	Y	9172	10449	0.877787
Fatigue	General disorders and administration site conditions	10018065	10016256	191123	1.3156243798646	1.29933697781728	1.33211594716695	Y	0.0573488575626454	0.057342694142509	1.96921229528201e-05	0.0484736960536203	0.0662240190716705	Y	191123	220611	0.866335
Graves' disease	Endocrine disorders	10014698	10018706	948	2.26976297133542	1.81582150167499	2.83718633207787	Y	0.141868174096528	0.140316114700385	0.00420746852944664	0.0121381694029852	0.27159817879007	Y	948	1032	0.918605
Haemorrhage	Vascular disorders	10047065	10055798	4291	1.65048127352844	1.50721504147308	1.80736547825696	Y	0.0984299398954113	0.0981073068023936	0.000916576600333832	0.0378799076796038	0.158979972111219	Y	4291	4814	0.891359
Head discomfort	Nervous system disorders	10029205	10019194	5453	1.31677275612817	1.22414083770677	1.41641422120148	Y	0.0592600639420449	0.0590202072206309	0.000712049040653988	0.00589156984097484	0.112628558043115	Y	5453	6286	0.867483
Headache	Nervous system disorders	10029205	10019211	214645	1.17812727851062	1.16493012324995	1.19147394051294	Y	0.035597209527537	0.0355919880701082	1.73391348043093e-05	0.0272691521779965	0.0439252668770776	Y	214645	251526	0.853371
Heavy menstrual bleeding	Reproductive system and breast disorders	10038604	10085423	15790	3.74887253722015	3.49862357930898	4.0170212604293	Y	0.188794621369083	0.188695833394268	0.000256256998319757	0.156778563003334	0.220810679734832	Y	15790	16639	0.948975
Hemianaesthesia	Nervous system disorders	10029205	10077170	352	7.86560165489719	4.0586995850818	15.2432295361112	Y	0.227928772371649	0.223252485549727	0.0116452341274309	0.0121026003958586	0.443754944347439	Y	352	361	0.975069
Hemiparaesthesia	Nervous system disorders	10029205	10078746	589	4.38728981895347	2.9830754321337	6.45250594341325	Y	0.199689463757082	0.196991602630426	0.00690048050500547	0.033551201998925	0.365827725515239	Y	589	616	0.956169
Hot flush	Vascular disorders	10047065	10060800	6570	1.49017391588623	1.38922689162156	1.59845617226406	Y	0.0816502096449755	0.0814446831428023	0.000595196832585613	0.0328568972923339	0.130443521997617	Y	6570	7457	0.881051
Hypertension	Vascular disorders	10047065	10020772	17799	1.66720895853453	1.59416191665243	1.74360313239363	Y	0.0998319401589769	0.0997545021695816	0.000220627549403428	0.0701248669673326	0.129539013350621	Y	17799	19949	0.892225
Hypertensive crisis	Vascular disorders	10047065	10020802	2078	3.80007817011868	3.13694171902833	4.60339891283845	Y	0.189935096733178	0.18917928150959	0.00195133776028221	0.101587198958931	0.278282994507425	Y	2078	2188	0.949726
Hyperthyroidism	Endocrine disorders	10014698	10020850	1090	2.12835916545928	1.73897615769259	2.60493090555374	Y	0.134086272590583	0.132750586867284	0.00365031987569466	0.0132505183504633	0.254922026830703	Y	1090	1193	0.913663
Hypoaesthesia	Nervous system disorders	10029205	10020937	38231	1.09686262212434	1.06919118838675	1.12525021238606	Y	0.0213367479787133	0.0213049828198553	9.98091094497733e-05	0.00135584615224179	0.0413176498051848	Y	38231	45245	0.844977
Hypoaesthesia oral	Gastrointestinal disorders	10017947	10057371	6046	1.65499405815493	1.53296365459035	1.78673859900485	Y	0.0988351150370414	0.098606177702781	0.000650462057332252	0.0478267997411114	0.149843430332971	Y	6046	6781	0.891609
Hypomenorrhoea	Reproductive system and breast disorders	10038604	10021033	800	3.65673300073925	2.69949404539779	4.95340831052845	Y	0.187109181689062	0.185154549178592	0.00506098880108667	0.044827927813695	0.329390435564429	Y	800	844	0.947867
Intermenstrual bleeding	Reproductive system and breast disorders	10038604	10022559	4224	3.95337797458662	3.44706393589031	4.53406078350267	Y	0.192727306654883	0.19235430631865	0.000960775893454409	0.130734536319806	0.25472007698996	Y	4224	4439	0.951566
Ischaemic stroke	Nervous system disorders	10029205	10061256	2525	1.93115732604525	1.70080898900687	2.19270279146153	Y	0.121405007279619	0.120838397283547	0.00156962342738782	0.0421680606603096	0.200641953898928	Y	2525	2788	0.905667
Limb discomfort	Musculoskeletal and connective tissue disorders	10028395	10061224	11441	1.46465769967302	1.38937777160066	1.54401648065811	Y	0.0786117395050935	0.0784945093697478	0.000341206543305371	0.0416681856259459	0.115555293384241	Y	11441	13013	0.879198
Lymph node pain	Blood and lymphatic system disorders	10005329	10025182	8525	2.56143010802701	2.36764412732475	2.77107700544531	Y	0.15520244012112	0.15502703276021	0.000469821801437697	0.111851693809773	0.198553186432467	Y	8525	9195	0.927134
Lymphadenopathy	Blood and lymphatic system disorders	10005329	10025197	41935	2.56958079100306	2.47994309587983	2.66245844610777	Y	0.155099458912304	0.15506434363271	9.50118362750281e-05	0.135604655884315	0.174594261940294	Y	41935	45234	0.927068
Lymphoedema	Vascular disorders	10047065	10025282	827	2.24759968611739	1.77186425245874	2.85106736705419	Y	0.140712403979259	0.138936391901751	0.00482060217233597	0.00185129103058651	0.279573516927931	Y	827	901	0.917869
Mastitis	Infections and infestations	10021881	10026883	490	4.4793155590613	2.92213223632763	6.86631071250364	Y	0.200990119624093	0.197743198854856	0.00829565704334897	0.01882912442096	0.383151114827226	Y	490	512	0.957031
Mechanical urticaria	Skin and subcutaneous tissue disorders	10040785	10068773	1136	2.71998852432899	2.17928765739456	3.39484213907146	Y	0.161433867675956	0.160103435794874	0.00353458967917635	0.0425290371739725	0.280338698177939	Y	1136	1220	0.931148
Memory impairment	Nervous system disorders	10029205	10027175	5357	1.55961621330194	1.44078110018128	1.68825280432138	Y	0.0893193371200894	0.0890643483622978	0.000731912258259896	0.0352115832114343	0.143427091028745	Y	5357	6048	0.885747
Menometrorrhagia	Reproductive system and breast disorders	10038604	10027295	832	15.2126146379199	8.39188419529326	27.5770778929065	Y	0.245403077820532	0.24337471834368	0.00496408633911206	0.10449053275641	0.386315622884654	Y	832	843	0.986951
Menstrual disorder	Reproductive system and breast disorders	10038604	10027327	7521	3.01592015604108	2.75530408495088	3.30118713113912	Y	0.171134880256748	0.170931625139067	0.000535464556097463	0.124854666078443	0.217415094435054	Y	7521	8023	0.93743
Menstruation delayed	Reproductive system and breast disorders	10038604	10027336	4868	5.3536897437299	4.61902958931387	6.20519815210283	Y	0.211112306904048	0.210780768826839	0.000838830107634622	0.153187179104979	0.269037434703118	Y	4868	5051	0.96377
Menstruation irregular	Reproductive system and breast disorders	10038604	10027339	9211	2.90685670686603	2.68264637337715	3.14980610120992	Y	0.167732722215351	0.16756763958907	0.000436614969377706	0.12594205486592	0.209523389564782	Y	9211	9849	0.935222
Migraine	Nervous system disorders	10029205	10027599	17109	1.34939545092733	1.2943503830548	1.40678143014563	Y	0.0637709171003643	0.0636944163593417	0.000226871220636215	0.0336464273529037	0.093895406847825	Y	17109	19661	0.8702
Movement disorder	Nervous system disorders	10029205	10028035	3933	1.38787605618014	1.27112832401497	1.51534657117393	Y	0.0690958892225887	0.0687583158436352	0.000990554980939418	0.00614972235154186	0.132042056093636	Y	3933	4503	0.873418
Multiple sclerosis relapse	Nervous system disorders	10029205	10048393	852	2.63619516311093	2.04851733811457	3.39246576472999	Y	0.158283877252306	0.156518084352615	0.00470671101022148	0.0210729300181812	0.295494824486432	Y	852	917	0.929117
Myalgia	Musculoskeletal and connective tissue disorders	10028395	10028411	93581	1.45706060381051	1.43038410763956	1.48423461351237	Y	0.0767842127136775	0.0767705153472578	4.11381913482732e-05	0.0639564005310372	0.0896120248963177	Y	93581	106574	0.878085
Myocardial infarction	Cardiac disorders	10007541	10028596	5396	1.77391474707603	1.63159876799811	1.9286442179377	Y	0.109357716055519	0.109097286792377	0.000731395617459764	0.0552690622560473	0.16344636985499	Y	5396	6008	0.898136
Myocarditis	Cardiac disorders	10007541	10028606	17579	5.1983732253986	4.81540894073255	5.61179424699705	Y	0.209439412554869	0.209348276271747	0.000231734250073209	0.178993772468104	0.239885052641634	Y	17579	18261	0.962653
Myopericarditis	Cardiac disorders	10007541	10028650	905	2.16679067795048	1.7326961667237	2.70963942335643	Y	0.136299451832979	0.134686128671395	0.00439907680120355	0.00364837869440965	0.268950524971549	Y	905	989	0.915066
Nausea	Gastrointestinal disorders	10017947	10028813	116539	1.16582497773163	1.14834678468528	1.1835691942791	Y	0.034056793571067	0.0340466271313329	3.24518471166482e-05	0.0226634890255634	0.0454500981165706	Y	116539	136709	0.85246
Oligomenorrhoea	Reproductive system and breast disorders	10038604	10030295	1626	3.23819454457624	2.6485470051388	3.95911565404662	Y	0.177411355167626	0.17646145708832	0.00248313118081388	0.0777493025936624	0.27707340774159	Y	1626	1727	0.941517
Oropharyngeal discomfort	Respiratory, thoracic and mediastinal disorders	10038738	10068318	2863	2.18981498884487	1.92998193776377	2.48462930742547	Y	0.137562072621211	0.137051095778634	0.00139171441317652	0.0629506951194783	0.212173450122944	Y	2863	3126	0.915867
Palpitations	Cardiac disorders	10007541	10033557	37712	2.23538691510409	2.15822155478996	2.31531125668184	Y	0.139570665213204	0.139532377185959	0.000105174089433312	0.119059781328465	0.160081549097943	Y	37712	41119	0.917143
Paraesthesia	Nervous system disorders	10029205	10033775	42835	1.14429729392726	1.11651409959575	1.17277	Y	0.0305488964464073	0.0305202174327219	8.92766509910451e-05	0.0116516319892383	0.0494461609035762	Y	42835	50371	0.85039
Paraesthesia oral	Gastrointestinal disorders	10017947	10057372	8095	1.88557146397254	1.75777513252214	2.02265903070669	Y	0.118045552923897	0.117870038766948	0.000488749150964666	0.0738302093895685	0.162260896458225	Y	8095	8959	0.903561
Parosmia	Nervous system disorders	10029205	10034018	2220	1.57221002129272	1.38949914088013	1.77894629678401	Y	0.0906772949263727	0.0900600747702263	0.00176738460617426	0.00659674768328541	0.17475784216946	Y	2220	2504	0.886581
Performance status decreased	General disorders and administration site conditions	10018065	10048919	970	5.57414880993697	3.97851307275503	7.80973554368785	Y	0.213213331629722	0.21154430383405	0.00421185380070611	0.0834157384208166	0.343010924838627	Y	970	1005	0.965174
Pericardial effusion	Cardiac disorders	10007541	10034474	3178	2.66392708696702	2.33631726743032	3.03747595568726	Y	0.159318908293902	0.158844725701666	0.00126285722042608	0.0882455034106106	0.230392313177194	Y	3178	3418	0.929783
Pericarditis	Cardiac disorders	10007541	10034484	11636	3.97980304811511	3.66352219411568	4.32338920376313	Y	0.193112916994871	0.192977847129459	0.000348466498545171	0.15577840221055	0.230447431779192	Y	11636	12225	0.95182
Peripheral vein thrombosis	Vascular disorders	10047065	10087102	933	3.47497084174774	2.64123154044921	4.57189086457117	Y	0.183179177016884	0.18151157285677	0.00433446235945725	0.051505909274988	0.31485244475878	Y	933	987	0.945289
Phlebitis	Vascular disorders	10047065	10034879	648	2.77279892421045	2.06218760722992	3.72828051489955	Y	0.163333015895278	0.160996501238233	0.00619687971766062	0.00589249102749617	0.320773540763059	Y	648	695	0.932374
Polymenorrhoea	Reproductive system and breast disorders	10038604	10036086	2636	3.78785278306349	3.19565917105301	4.48978690722955	Y	0.189694983051314	0.189099402943115	0.00153816430437301	0.111256107374185	0.268133858728442	Y	2636	2776	0.949568
Polymyalgia rheumatica	Musculoskeletal and connective tissue disorders	10028395	10036099	2177	1.68409945755346	1.48083316743947	1.91526705728502	Y	0.101587337086389	0.100948112466044	0.00180872030480971	0.0165292321272558	0.186645442045521	Y	2177	2437	0.893311
Post-acute COVID-19 syndrome	Infections and infestations	10021881	10085503	1705	2.55926852435469	2.14655086464211	3.05133947098182	Y	0.15520244012112	0.154323302088409	0.00235057478910253	0.0582369867038841	0.252167893538356	Y	1705	1839	0.927134
Postmenopausal haemorrhage	Reproductive system and breast disorders	10038604	10055870	4487	3.54082483079052	3.12102593091684	4.01708949552357	Y	0.18460770181586	0.184260374621353	0.00090196016992621	0.124542398356168	0.244673005275551	Y	4487	4742	0.946225
Premenstrual syndrome	Reproductive system and breast disorders	10038604	10036618	877	6.53289994330815	4.45434614635838	9.58137968333855	Y	0.220606250651068	0.218742564999138	0.00466980206195861	0.0839343506575636	0.357278150644572	Y	877	904	0.970133
Pruritus	Skin and subcutaneous tissue disorders	10040785	10037087	48895	1.08685890423396	1.06264657137366	1.11162291352021	Y	0.0192553579236391	0.0192307484350807	7.78513453119313e-05	0.00160867604721467	0.0369020398000635	Y	48895	57949	0.843759
Psoriasis	Skin and subcutaneous tissue disorders	10040785	10037153	1909	1.64081831566249	1.43250234206625	1.87942781380038	Y	0.0975374333489127	0.0968126047223975	0.00205987705120326	0.0067656965317017	0.188309170166124	Y	1909	2143	0.890807
Pulmonary embolism	Respiratory, thoracic and mediastinal disorders	10038738	10037377	13747	1.78919231385224	1.69750322234598	1.8858339081818	Y	0.110503215894286	0.110401224145113	0.000286843400749251	0.076630312224878	0.144376119563694	Y	13747	15294	0.898849
Respiratory distress	Respiratory, thoracic and mediastinal disorders	10038738	10038687	3788	1.66372829660512	1.50994543587273	1.83317342412755	Y	0.0996841401845299	0.0993179420119874	0.00103876600479295	0.0352243541224292	0.164143926246631	Y	3788	4246	0.892134
Retinal vein occlusion	Eye disorders	10015919	10038907	751	2.43608243802449	1.8802235699073	3.15627233900909	Y	0.149909736060767	0.147929531505306	0.00532410932135731	0.0039767470369369	0.295842725084597	Y	751	813	0.923739
Rheumatoid arthritis	Musculoskeletal and connective tissue disorders	10028395	10039073	3565	1.71561183417503	1.55024899405675	1.8986136916362	Y	0.104398777588587	0.104007039903054	0.00110546983786979	0.0379015644779676	0.170895990699207	Y	3565	3983	0.895054
Sedation	Nervous system disorders	10029205	10039897	619	4.61077917134229	3.13631926702382	6.77841850809331	Y	0.202757425141863	0.200179615698515	0.0065733673400894	0.0406048138142691	0.364910036469456	Y	619	646	0.958204
Sensation of foreign body	General disorders and administration site conditions	10018065	10061549	1736	1.85723648651462	1.59773200881022	2.15888981870606	Y	0.11601032929596	0.115192287119234	0.00227885295200989	0.0205356635042457	0.211484995087674	Y	1736	1924	0.902287
Sudden hearing loss	Ear and labyrinth disorders	10013993	10061373	1749	1.6592808868112	1.43882890532761	1.91350969607472	Y	0.0992929343510264	0.0984998244752013	0.00224956144951358	0.00443385045257032	0.194152018249482	Y	1749	1961	0.891892
Suspected COVID-19	Infections and infestations	10021881	10084451	8709	1.70323521431818	1.5966114492678	1.8169794514651	Y	0.103233752700213	0.103074022985369	0.000452045418109237	0.0607110332147784	0.145756472185647	Y	8709	9738	0.894331
Swollen tongue	Gastrointestinal disorders	10017947	10042727	5882	1.30449813189277	1.21636445961871	1.39901767324338	Y	0.057459879520538	0.0572381458382924	0.000659695671495607	0.00609079654271536	0.108828962498361	Y	5882	6789	0.866402
Tachycardia	Cardiac disorders	10007541	10043071	22668	2.19707231636014	2.1004875273518	2.29809827502376	Y	0.137697349117412	0.137633366284313	0.00017528220393915	0.11121851198742	0.164176186247403	Y	22668	24748	0.915953
Taste disorder	Nervous system disorders	10029205	10082490	3247	1.7097887131905	1.53776573345759	1.90105513482899	Y	0.103887508428277	0.103457666028032	0.00121356282051413	0.0342150513016867	0.173559965554867	Y	3247	3629	0.894737
Tension headache	Nervous system disorders	10029205	10043269	1345	2.06498470470756	1.72584725764787	2.47076432272907	Y	0.130265632005113	0.129188723060153	0.00295489062941217	0.0215478205957187	0.238983443414508	Y	1345	1476	0.911247
Throat tightness	Respiratory, thoracic and mediastinal disorders	10038738	10043528	7982	1.43773048416908	1.35041877454957	1.53068735718556	Y	0.0753944607874673	0.0752269216956159	0.000488814445118957	0.0311761638904154	0.119612757684519	Y	7982	9099	0.877239
Thrombophlebitis	Vascular disorders	10047065	10043570	821	3.51319111731707	2.6183700084965	4.71381500198393	Y	0.184039359954848	0.182142420857234	0.0049265773210015	0.0436601973843085	0.324418522525388	Y	821	868	0.945853
Tinnitus	Ear and labyrinth disorders	10013993	10043882	24481	1.47855287980266	1.42592625273276	1.53312179657475	Y	0.0800996988911834	0.0800451542536829	0.000159207369191946	0.0548642183772764	0.10533517940509	Y	24481	27816	0.880105
Transient ischaemic attack	Nervous system disorders	10029205	10044390	3117	1.42810240161102	1.29227854873435	1.57820190661264	Y	0.0742550114171208	0.0738257418174264	0.0012520480172925	0.00348643032939523	0.145023592504846	Y	3117	3556	0.876547
Uterine haemorrhage	Reproductive system and breast disorders	10038604	10046788	648	3.25806174957118	2.36741884698994	4.48377201081898	Y	0.177937428804049	0.175554573902817	0.00622726187937328	0.0201114248709423	0.335763432737156	Y	648	688	0.94186
Vaccination site lymphadenopathy	General disorders and administration site conditions	10018065	10000000	698	4.84073099222001	3.33880420406529	7.01828412415077	Y	0.205623852911581	0.203328586331267	0.0058360283984575	0.0528360471356288	0.358411658687532	Y	698	727	0.96011
Vaccination site movement impairment	General disorders and administration site conditions	10018065	10000000	1444	1.97568372958433	1.66731355696046	2.34108706370747	Y	0.124489087177646	0.123493977196387	0.00274715358730099	0.0196624953738294	0.229315678981462	Y	1444	1591	0.907605
Vaccination site pruritus	General disorders and administration site conditions	10018065	10000000	26410	1.23091123606312	1.19185614074786	1.27124610031857	Y	0.0458356634063636	0.0457876358461413	0.000145905187376776	0.0216774194820403	0.0699939073306868	Y	26410	30729	0.859449
Vaccination site rash	General disorders and administration site conditions	10018065	10000000	15119	1.16989792582808	1.12215124250875	1.21967619426858	Y	0.0354177152895317	0.035334613016776	0.000254482857232035	0.00351267761633437	0.067322752962729	Y	15119	17719	0.853265
Vaginal haemorrhage	Reproductive system and breast disorders	10038604	10046910	3721	2.26847421334881	2.02690415460967	2.53883502331638	Y	0.141764486060859	0.141369162581755	0.00107223912170146	0.0762743609517565	0.207254611169961	Y	3721	4051	0.918539
Ventricular extrasystoles	Cardiac disorders	10007541	10047289	1960	1.85953678474741	1.61382059103725	2.14266509736764	Y	0.116181731819732	0.115457013411967	0.00201858075404141	0.0263244949594452	0.206038968680018	Y	1960	2172	0.902394
Vertigo	Ear and labyrinth disorders	10013993	10047340	15745	1.50434788123339	1.43740765795238	1.57440551763524	Y	0.0831602263924398	0.0830746655027539	0.00024813512576713	0.0516556155700773	0.114664837214802	Y	15745	17852	0.881974

## Sheet: Table S8-8
PT	SOC	SOC.CODE	PT.CODE	n	ROR	ROR025	ROR975	ROR_Signal	IC	EIC	VIC	IC025	IC975	IC_Signal	target_vaccine_target_PT_count	all_vaccine_target_PT_count	target_PT_incidence[target_PT_incidence=target_vaccine_target_PT_count/all_vaccines_target_PT_count]
Abdominal mass	Gastrointestinal disorders	10017947	10000077	6	3.55783333512045	1.55555455541713	8.13740540080256	Y	1.76242718137246	1.3283613398595	0.319498175224595	0.631943788792813	2.8929105739521	Y	6	93	0.0645161
Abdominal tenderness	Gastrointestinal disorders	10017947	10000097	15	2.47239779670637	1.47270474246162	4.15069680222599	Y	1.26596208274977	1.14074655803349	0.136429375214285	0.527235136674873	2.00468902882466	Y	15	328	0.0457317
Acute kidney injury	Renal and urinary disorders	10038359	10069339	160	1.88656331769206	1.61105425834996	2.20918763797969	Y	0.890710692974357	0.882751620897173	0.0134037477309514	0.659161581717575	1.12225980423114	Y	160	4538	0.0352578
Acute left ventricular failure	Cardiac disorders	10007541	10063081	7	2.18859661167353	1.02724063967482	4.66293382838241	Y	1.09771365911484	0.899076806493032	0.272219639400037	0.0542202199403752	2.1412070982893	Y	7	172	0.0406977
Acute myocardial infarction	Cardiac disorders	10007541	10000891	212	3.01490740993795	2.62467479647387	3.46315920841329	Y	1.53615132554878	1.5229560643692	0.0103304426857669	1.33287375486508	1.73942889623248	Y	212	3844	0.0551509
Acute respiratory failure	Respiratory, thoracic and mediastinal disorders	10038738	10001053	625	5.27567588507979	4.85787144421201	5.72941387273108	Y	2.2806749268988	2.27158518099145	0.00364997590891074	2.15984486592206	2.40150498787554	Y	625	6764	0.0924009
Adult failure to thrive	Metabolism and nutrition disorders	10027433	10077257	5	2.74404589526311	1.11612768874793	6.74634985873092	Y	1.40919496656708	1.04809370985601	0.367726035210919	0.196386597184817	2.62200333594935	Y	5	99	0.0505051
Ageusia	Nervous system disorders	10029205	10001480	276	1.79310123007589	1.59009314540599	2.02202747089936	Y	0.819347985027535	0.815185127270806	0.00778442756088911	0.642889178946466	0.995806791108604	Y	276	8225	0.0335562
Anaemia	Blood and lymphatic system disorders	10005329	10002034	88	1.37551968209689	1.11298548483438	1.69998119617659	Y	0.449411188912635	0.443068027721534	0.0240175788277966	0.139459071140896	0.759363306684375	Y	88	3389	0.0259664
Anaemia of chronic disease	Blood and lymphatic system disorders	10005329	10002073	5	3.68487686129571	1.48722837678878	9.12994782430845	Y	1.80973289615081	1.29498242470443	0.374298804639027	0.586133607757711	3.03333218454392	Y	5	75	0.0666667
Angina unstable	Cardiac disorders	10007541	10002388	19	4.60223021172774	2.87836496348231	7.35852582645214	Y	2.10657001007535	1.88075741487422	0.113018847999863	1.43420449043632	2.77893552971437	Y	19	232	0.0818966
Angular cheilitis	Gastrointestinal disorders	10017947	10002509	3	4.1827826422702	1.28965340340706	13.5661803289598	Y	1.97965789759313	1.16838813530765	0.571124928816057	0.4682017403513	3.49111405483495	Y	3	40	0.075
Anosmia	Nervous system disorders	10029205	10002653	258	2.05442801378585	1.8138105071933	2.32696549451529	Y	1.0084619262405	1.00261311698158	0.00836219050456791	0.825571899125104	1.1913519533559	Y	258	6744	0.0382562
Aortic stenosis	Vascular disorders	10047065	10002906	10	3.34998840929486	1.76705826689522	6.3509067882227	Y	1.68099958202861	1.41060018690665	0.201847213954462	0.782451388653405	2.57954777540382	Y	10	164	0.0609756
Aortic valve incompetence	Cardiac disorders	10007541	10002915	13	2.58947269585397	1.48340666087951	4.52024992162137	Y	1.32960036865008	1.17707094184712	0.156310745549394	0.538877293106203	2.12032344419397	Y	13	272	0.0477941
Aortic valve sclerosis	Cardiac disorders	10007541	10002917	6	10.3178179556661	4.29440840619166	24.7897631750107	Y	3.13166099103818	2.0387623694764	0.353609253688038	1.94235992959404	4.32096205248231	Y	6	36	0.166667
Aphonia	Respiratory, thoracic and mediastinal disorders	10038738	10002953	87	3.54982435642043	2.85644583705101	4.41151475654978	Y	1.75868755132588	1.7190870774523	0.0252077015376804	1.44114888257714	2.07622622007462	Y	87	1352	0.0643491
Arterial occlusive disease	Vascular disorders	10047065	10062599	11	2.15772785394915	1.18037565198401	3.94432864137992	Y	1.0780230274361	0.945843489138802	0.181033496102891	0.227062402958352	1.92898365191385	Y	11	274	0.040146
Arteriosclerosis coronary artery	Cardiac disorders	10007541	10003211	13	2.35322956162486	1.34971220320022	4.10286678639716	Y	1.19789468943826	1.06623204088869	0.155648	0.408850256643759	1.98693912223277	Y	13	298	0.0436242
Arthritis	Musculoskeletal and connective tissue disorders	10028395	10003246	126	1.35765916323543	1.13742939422659	1.62052995365964	Y	0.430927714031306	0.426676664621578	0.0168295557113416	0.17147015903364	0.690385269028971	Y	126	4915	0.0256358
Asthma	Respiratory, thoracic and mediastinal disorders	10038738	10003553	178	1.68996655956114	1.45542572793855	1.96230348111278	Y	0.737286615437766	0.731654190776975	0.0120158110326147	0.518053305627285	0.956519925248248	Y	178	5615	0.0317008
Atelectasis	Respiratory, thoracic and mediastinal disorders	10038738	10003598	68	3.15587905165898	2.47032957396866	4.03167767315339	Y	1.59951518876047	1.55649332022752	0.0319445921045307	1.24205418610686	1.95697619141408	Y	68	1180	0.0576271
Atrial enlargement	Cardiac disorders	10007541	10079340	5	5.05769067284329	2.01856989331575	12.6724544078815	Y	2.23119666458909	1.52565215970118	0.383427643504587	0.992765974554986	3.46962735462319	Y	5	56	0.0892857
Atrial fibrillation	Cardiac disorders	10007541	10003658	432	2.17446015609907	1.97454057263538	2.39462132912856	Y	1.08591818032144	1.08203633176192	0.00501875956385521	0.944231772168006	1.22760458847487	Y	432	10702	0.0403663
Atrial flutter	Cardiac disorders	10007541	10003662	47	2.70973121855078	2.02078092925003	3.63356718707443	Y	1.39162909382419	1.34217176429859	0.0455864791411183	0.964609285660123	1.81864890198825	Y	47	942	0.0498938
Atrioventricular block first degree	Cardiac disorders	10007541	10003674	12	3.59934267389893	2.00473858338491	6.4623227145534	Y	1.77802403642348	1.52474429073511	0.171373440211665	0.950078530459067	2.60596954238788	Y	12	184	0.0652174
Atrioventricular block second degree	Cardiac disorders	10007541	10003677	10	2.67302979241236	1.41555885964925	5.04753880237412	Y	1.37321566946152	1.17274364077077	0.199435631932674	0.480051335348978	2.26638000357406	Y	10	203	0.0492611
Bacterial infection	Infections and infestations	10021881	10060945	26	2.44787415691274	1.65165049739541	3.62793938398622	Y	1.25215628322474	1.17782939099659	0.0807249650721917	0.683913500350403	1.82039906609907	Y	26	574	0.0452962
Balance disorder	Nervous system disorders	10029205	10049848	252	1.32197551527604	1.16643059527938	1.49826253706142	Y	0.393121885690278	0.391182830041084	0.0084504307398466	0.209269436809698	0.576974334570858	Y	252	10091	0.0249727
Basal cell carcinoma	Neoplasms benign, malignant and unspecified (incl cysts and polyps)	10029104	10004146	5	2.48019105703281	1.0110144827109	6.08433191074719	Y	1.27036726186977	0.956513375445523	0.365833873215768	0.0606832151604333	2.4800513085791	Y	5	109	0.0458716
Basal ganglia stroke	Nervous system disorders	10029205	10071043	5	5.73205535219999	2.2752785356782	14.4406313536865	Y	2.39469539687197	1.60688649606373	0.387723565390779	1.14934634477328	3.64004444897066	Y	5	50	0.1
Benign prostatic hyperplasia	Reproductive system and breast disorders	10038604	10004446	13	3.47503135564865	1.98170321086267	6.09367	Y	1.73056268271721	1.50389683296108	0.158741621021742	0.933714840223441	2.52741052521097	Y	13	206	0.0631068
Bile duct stone	Hepatobiliary disorders	10019805	10004637	4	3.32825089051655	1.21083580906796	9.14843606975159	Y	1.67222937240088	1.13663294458316	0.44735655082147	0.334535011462672	3.00992373333909	Y	4	66	0.0606061
Bladder discomfort	Renal and urinary disorders	10038359	10005034	5	3.10772051566728	1.26025727903759	7.66345647364536	Y	1.5791199680094	1.15603756123332	0.37029852427618	0.362076790014171	2.79616314600462	Y	5	88	0.0568182
Bladder hypertrophy	Renal and urinary disorders	10038359	10063408	5	6.61391685597414	2.6068022958912	16.7806727217815	Y	2.5791199680094	1.69296928340326	0.393165064808109	1.32506244969836	3.83317748632043	Y	5	44	0.113636
Blood disorder	Blood and lymphatic system disorders	10005329	10061590	11	1.95010202414811	1.06803955196887	3.56063396489026	Y	0.93765037107155	0.82751872772803	0.18033408148732	0.0883351610645239	1.78696558107858	Y	11	302	0.0364238
Blood loss anaemia	Blood and lymphatic system disorders	10005329	10082297	8	2.03304313033216	1.00302651492196	4.12079272910585	Y	0.995524303052147	0.838942782133386	0.241098471220733	0.0134887207625162	1.97755988534178	Y	8	211	0.0379147
Bloody discharge	Vascular disorders	10047065	10057687	7	3.54041528475918	1.64610642990691	7.61465975761071	Y	1.75579408904001	1.37155087472437	0.279110175586381	0.699176512834918	2.8124116652451	Y	7	109	0.0642202
Brain fog	Nervous system disorders	10029205	10088940	165	5.07553350199449	4.32501280380832	5.95629226974426	Y	2.23432276557581	2.20170139244842	0.0136839240927841	2.00036615342061	2.46827937773101	Y	165	1844	0.0894794
Breakthrough COVID-19	Infections and infestations	10021881	10086861	6641	1.45468697842447	1.41858844416652	1.49170410480894	Y	0.502164670783773	0.502056552629591	0.000339242013689154	0.46532762347055	0.539001718096996	Y	6641	246571	0.0269334
Breast calcifications	Reproductive system and breast disorders	10038604	10048782	4	9.3796807597282	3.23218079834459	27.2195203930036	Y	3.01618377361824	1.72409381419569	0.493379167668587	1.61136468538148	4.421	Y	4	26	0.153846
Breast cancer female	Neoplasms benign, malignant and unspecified (incl cysts and polyps)	10029104	10057654	24	3.76374597555527	2.48669262087697	5.69663642767104	Y	1.83806161920931	1.69305049010371	0.0891518008460983	1.24089564279706	2.43522759562156	Y	24	353	0.0679887
Breast disorder female	Reproductive system and breast disorders	10038604	10006229	3	3.77470368664134	1.1688625547062	12.1899601151353	Y	1.84215437384319	1.1080067826821	0.566612466379621	0.336681071018301	3.34762767666808	Y	3	44	0.0681818
Breast mass	Reproductive system and breast disorders	10038604	10006272	29	1.61050345129434	1.11282269084348	2.3307588782765	Y	0.670722641150724	0.641098735634271	0.0715667622818743	0.135683344343941	1.20576193795751	Y	29	958	0.0302714
Bronchial hyperreactivity	Respiratory, thoracic and mediastinal disorders	10038738	10066091	6	2.69156528305968	1.18450687261405	6.11606723478476	Y	1.38272275520589	1.07617106381631	0.314416331243699	0.261265968265444	2.50417954214634	Y	6	121	0.0495868
Bronchial secretion retention	Respiratory, thoracic and mediastinal disorders	10038738	10066820	10	4.7330478276963	2.47670335281684	9.0449838143847	Y	2.14373382333875	1.74487017866272	0.206577621375524	1.23471760483542	3.05275004184208	Y	10	119	0.0840336
Bronchial wall thickening	Respiratory, thoracic and mediastinal disorders	10038738	10067182	10	4.37204587780846	2.29255916007036	8.33775000906643	Y	2.03855158664669	1.67153271301316	0.20536751754224	1.13220172584847	2.94490144744492	Y	10	128	0.078125
Bronchitis	Infections and infestations	10021881	10006451	148	3.98661746049241	3.37239909291374	4.71270402417626	Y	1.91415079108147	1.8868940731765	0.0149938005695848	1.66925244017167	2.15904914199127	Y	148	2065	0.0716707
Bundle branch block left	Cardiac disorders	10007541	10006580	19	2.59324650484395	1.63567518091197	4.11140763970992	Y	1.33155580805996	1.22288050659628	0.109315479952776	0.670297976491136	1.99281363962878	Y	19	397	0.0478589
Bursal fluid accumulation	Musculoskeletal and connective tissue disorders	10028395	10072833	3	4.55185405066982	1.39800294751504	14.8206950031316	Y	2.09213262685154	1.21539267201469	0.575132707141762	0.575382539141949	3.60888271456113	Y	3	37	0.0810811
Cancer pain	Neoplasms benign, malignant and unspecified (incl cysts and polyps)	10029104	10058019	3	8.59797023164354	2.53257653362877	29.1896774382197	Y	2.90926856970173	1.49577531708023	0.614967568180873	1.34087121165642	4.47766592774703	Y	3	21	0.142857
Cardiac disorder	Cardiac disorders	10007541	10061024	93	1.46082347847538	1.18864790388688	1.79532158201491	Y	0.533828690065978	0.526540632346239	0.0227756326568979	0.231996732467728	0.835660647664228	Y	93	3378	0.0275311
Cardiac dysfunction	Cardiac disorders	10007541	10079751	10	1.99184898041416	1.05905534266253	3.74622760582322	Y	0.96708922409007	0.842502469228167	0.19694160115054	0.0795271673288769	1.85465128085126	Y	10	269	0.0371747
Cardiac failure acute	Cardiac disorders	10007541	10007556	35	2.55789407990267	1.82160826646386	3.5917832853834	Y	1.31257677639846	1.25247676969032	0.060638334167467	0.820079734102912	1.80507381869402	Y	35	741	0.0472335
Cardiac failure congestive	Cardiac disorders	10007541	10007559	54	1.56437897753964	1.19326006681526	2.05092054400146	Y	0.629946646192226	0.614880464256071	0.03899415497605	0.235007891567917	1.02488540081653	Y	54	1835	0.0294278
Cardiogenic shock	Cardiac disorders	10007541	10007625	25	2.21238790017536	1.48247410929876	3.30168344265897	Y	1.11255216809047	1.04726609150115	0.0834877870683067	0.534667103156944	1.69044	Y	25	608	0.0411184
Cardiomegaly	Cardiac disorders	10007541	10007632	48	1.83454632896742	1.37554457756267	2.44671113392143	Y	0.852437347105052	0.82790698778142	0.0439821143361066	0.432999083060835	1.27187561114927	Y	48	1398	0.0343348
Carotid artery dissection	Nervous system disorders	10029205	10050403	7	3.22430122430122	1.50242973760603	6.91953715026668	Y	1.62916065050899	1.28543856002542	0.277533373756737	0.575531923192322	2.68278937782566	Y	7	119	0.0588235
Carotid artery occlusion	Nervous system disorders	10029205	10048964	9	2.95735049910971	1.5105432637763	5.78991822632077	Y	1.51150906185472	1.25989633054045	0.22061767674622	0.572109941680083	2.45090818202936	Y	9	166	0.0542169
Carotid artery stenosis	Nervous system disorders	10029205	10007687	14	3.50619758338717	2.04042969661318	6.02491794456596	Y	1.74261870029228	1.52765072794725	0.148193374291056	0.972700849372958	2.5125365512116	Y	14	220	0.0636364
Cauda equina syndrome	Nervous system disorders	10029205	10007821	3	3.51733570894359	1.09214207163359	11.3278764830519	Y	1.74699714080285	1.06432343532016	0.563721669552412	0.24536913153769	3.24862515006801	Y	3	47	0.0638298
Cerebellar stroke	Nervous system disorders	10029205	10079062	9	2.45662153197337	1.25866677323631	4.79474748970922	Y	1.25719187312203	1.06363091003918	0.218613518599751	0.322069381467062	2.19231436477701	Y	9	198	0.0454545
Cerebral artery occlusion	Nervous system disorders	10029205	10008089	19	3.95269808948745	2.47886165052406	6.30282137098481	Y	1.90385507351536	1.71397134419646	0.111852228861112	1.23496874876022	2.57274139827051	Y	19	267	0.071161
Cerebral small vessel ischaemic disease	Nervous system disorders	10029205	10070878	13	2.87843961969645	1.64650005606516	5.03213748078389	Y	1.47454870456118	1.29713933401646	0.157113283558007	0.681798343960808	2.26729906516156	Y	13	246	0.0528455
Cerebrovascular accident	Nervous system disorders	10029205	10008190	262	1.23950613520597	1.0964044494577	1.40128531945776	Y	0.302575775691035	0.301156002455647	0.00811768902931851	0.122379338108951	0.482772213273119	Y	262	11171	0.0234536
Cholelithiasis	Hepatobiliary disorders	10019805	10008629	27	2.65342207688343	1.80223058921471	3.90663035031507	Y	1.36298653714463	1.2817781124205	0.0781158384114664	0.80400232122627	1.92197075306299	Y	27	552	0.048913
Chromaturia	Renal and urinary disorders	10038359	10008796	37	1.49250312309362	1.07632437690705	2.06960431282379	Y	0.56413308365304	0.545014834857784	0.0563706947013649	0.0892828137726709	1.03898335353341	Y	37	1316	0.0281155
Chronic kidney disease	Renal and urinary disorders	10038359	10064848	57	3.04496574421315	2.33092850989192	3.97773520040795	Y	1.55092307617875	1.50234455636658	0.0379357060216505	1.16138126316427	1.94046488919322	Y	57	1023	0.0557185
Chronic left ventricular failure	Cardiac disorders	10007541	10063083	7	2.56113428044688	1.1989555190337	5.47093590908754	Y	1.31452504818799	1.06135876126106	0.274157534814595	0.267323950376119	2.36172614599985	Y	7	148	0.0472973
Chronic obstructive pulmonary disease	Respiratory, thoracic and mediastinal disorders	10038738	10009033	139	3.81556530502888	3.21140878034492	4.53338070383443	Y	1.85542498684368	1.82798237756542	0.0159142344091248	1.60312172163196	2.10772825205541	Y	139	2020	0.0688119
Chronic respiratory failure	Respiratory, thoracic and mediastinal disorders	10038738	10009126	94	10.5039129323053	8.4139952494588	13.112936674946	Y	3.15227127071346	3.03478088507011	0.0256633580822143	2.83187552740707	3.47266701401986	Y	94	556	0.169065
Clostridium difficile infection	Infections and infestations	10021881	10054236	8	2.54759672617334	1.25264490741523	5.18123615143371	Y	1.30723255562163	1.0818494783407	0.243452455276929	0.320414527255854	2.29405058398741	Y	8	170	0.0470588
Coagulopathy	Blood and lymphatic system disorders	10005329	10009802	31	1.62536003045981	1.13672595353836	2.32403880670888	Y	0.683555790073669	0.655124108134935	0.0671088146576492	0.165448408703169	1.20166317144417	Y	31	1015	0.0305419
Colon neoplasm	Neoplasms benign, malignant and unspecified (incl cysts and polyps)	10029104	10061045	3	14.0694227945512	3.92499816400492	50.4328026410735	Y	3.49423107042288	1.63795539247965	0.659117843930184	1.87050961163731	5.11795252920845	Y	3	14	0.214286
Condition aggravated	General disorders and administration site conditions	10018065	10010264	1026	1.75850591363377	1.65196023748978	1.87192341444238	Y	0.78819313793111	0.787114439646296	0.0021107022557157	0.696308378461094	0.880077897401127	Y	1026	31243	0.0328394
Confusional state	Psychiatric disorders	10037175	10010305	348	1.44773770110598	1.30122836521563	1.61074297735303	Y	0.520226278955829	0.518308193047419	0.00614434826368225	0.363454492416512	0.676998065495145	Y	348	12760	0.0272727
Conjunctival oedema	Eye disorders	10015919	10010726	3	3.22422217878783	1.00425252918706	10.351588227119	Y	1.62916065050899	1.00806330594918	0.560386134114268	0.131981791301759	3.12633950971623	Y	3	51	0.0588235
Conjunctivitis	Infections and infestations	10021881	10010741	36	1.83536384097342	1.31622031223783	2.55926792607043	Y	0.853125491664194	0.820698372301442	0.0582548049127794	0.370404848174486	1.3358461351539	Y	36	1048	0.0343511
Coronary artery disease	Cardiac disorders	10007541	10011078	30	1.57772603713657	1.09708960213697	2.26892994283241	Y	0.641946805464836	0.614730939550439	0.0692150658007677	0.115771679481983	1.16812193144769	Y	30	1011	0.0296736
Coronary artery dissection	Cardiac disorders	10007541	10048631	5	2.50427101314314	1.0206263959363	6.14463	Y	1.28366408448323	0.965414193911234	0.366007466082726	0.0736930665117603	2.49363510245469	Y	5	108	0.0462963
Coronary artery occlusion	Cardiac disorders	10007541	10011086	16	2.04318219906757	1.23969442102087	3.36743751347115	Y	1.00237797409321	0.916591335824903	0.127394794580435	0.288529826150148	1.71622612203627	Y	16	420	0.0380952
Cough	Respiratory, thoracic and mediastinal disorders	10038738	10011224	3591	3.82650854495372	3.69712414491075	3.96042087598259	Y	1.82844145008019	1.8273780772713	0.000636026003853438	1.77800233811919	1.87888056204118	Y	3591	53171	0.0675368
Cyst	General disorders and administration site conditions	10018065	10011732	18	1.77218247980263	1.10774969320842	2.83514476327505	Y	0.804399451847773	0.746372708200511	0.11339627738879	0.130912176871357	1.47788672682419	Y	18	542	0.0332103
Cystitis	Infections and infestations	10021881	10011781	27	1.62729810089379	1.10934612007567	2.38708105725551	Y	0.685241366274335	0.652698639940209	0.0767065397281719	0.131322456222793	1.23916027632588	Y	27	883	0.0305776
Dandruff	Skin and subcutaneous tissue disorders	10040785	10011859	3	3.96827960149092	1.22629109763395	12.8413579989223	Y	1.90926856970173	1.13788158821407	0.568763756740465	0.400940015651962	3.41759712375149	Y	3	42	0.0714286
Deafness unilateral	Ear and labyrinth disorders	10013993	10048812	79	1.52500067966147	1.21916341563586	1.9075597603583	Y	0.594139485234337	0.584453233502037	0.026790587067148	0.266782878047935	0.921496092420739	Y	79	2752	0.0287064
Decreased appetite	Metabolism and nutrition disorders	10027433	10061428	537	1.11595048162091	1.02430316301756	1.21579774659797	Y	0.154395282332859	0.15402385688833	0.00396817923937533	0.0284083109528736	0.280382253712845	Y	537	25373	0.0211642
Decubitus ulcer	Skin and subcutaneous tissue disorders	10040785	10011985	11	2.91020036678855	1.58532835540179	5.34227886986209	Y	1.48955458321341	1.28150441162463	0.183519819838501	0.632770316694701	2.34633884973212	Y	11	206	0.0533981
Dehydration	Metabolism and nutrition disorders	10027433	10012174	130	1.28283934420132	1.07782884301018	1.52684426075925	Y	0.351243204076494	0.347932277188657	0.0162940646072607	0.0959467911971842	0.606539616955803	Y	130	5359	0.0242583
Delirium	Psychiatric disorders	10037175	10012218	58	1.78349261235963	1.37264076795526	2.31731853854209	Y	0.813053254442425	0.793844398279153	0.0364931357020694	0.43098972201846	1.19511678686639	Y	58	1736	0.0334101
[truncated: 285 more rows]

## Sheet: Table S8-9
PT	SOC	SOC.CODE	PT.CODE	n	ROR	ROR025	ROR975	ROR_Signal	IC	EIC	VIC	IC025	IC975	IC_Signal	target_vaccine_target_PT_count	all_vaccines_target_PT_count	target_PT_incidence[target_PT_incidence=target_vaccine_target_PT_count/all_vaccines_target_PT_count]
[truncated: 125 more rows]
